# Supplementary material for: (E)-1-(Naphthalen-1-yl)-3-(1-phenyl-1H-pyrazol-4-yl)prop-2-en-1-one
Source: Acta Crystallogr Sect E Struct Rep Online. 2011 Sep 3;67(Pt 10):o2550. doi: 10.1107/S1600536811035124 (PMC3201529; doi:10.1107/S1600536811035124)
Supplement: Supplementary file 2 [file e-67-o2550-Isup2.hkl]

# 
# h,k,l, Fc-squared, Fo-squared, sigma(Fo-squared) and status flag 
# 
data_I
_shelx_title '  P21/n' 
_shelx_refln_list_code          4 
_shelx_F_calc_maximum      136.00 
_exptl_crystal_F_000       680.00 
_reflns_d_resolution_high  0.7696 
 
loop_ 
 _symmetry_equiv_pos_as_xyz 
 'x, y, z' 
 '-x+1/2, y+1/2, -z+1/2' 
 '-x, -y, -z' 
 'x-1/2, -y-1/2, z-1/2' 
 
_cell_length_a     5.8457 
_cell_length_b    10.3220 
_cell_length_c    26.6264 
_cell_angle_alpha  90.000 
_cell_angle_beta   92.322 
_cell_angle_gamma  90.000 
 
_shelx_F_squared_multiplier     1.000 
 
loop_ 
 _refln_index_h 
 _refln_index_k 
 _refln_index_l 
 _refln_F_squared_calc 
 _refln_F_squared_meas 
 _refln_F_squared_sigma 
 _refln_observed_status 
   0   0   4     6194.79     5047.09     37.84 o 
   0   0   6     1269.73     1168.70     22.54 o 
   0   0   8        7.87       10.52      5.04 o 
   0   0  10        0.36        5.33      5.60 o 
   0   0  12       65.06      100.18     10.63 o 
   0   0  14       55.15      126.60     14.57 o 
   0   0 -16     1083.09     1031.86     35.41 o 
   0   0  18      181.83      160.68     16.46 o 
   0   0 -20      426.31      367.64     26.05 o 
   0   0 -22      912.34      823.09     40.31 o 
   0   0 -24      336.92      270.28     26.20 o 
   0   0 -26       61.30       49.22     15.92 o 
   0   0 -28      663.17      559.47     40.18 o 
   0   0 -30       25.63       39.51     17.08 o 
   0   0 -32        1.71       16.48     19.94 o 
   0   1   2     1064.32     1059.36     15.33 o 
   0   1   3      384.74      411.67     50.97 o 
   0   1   4      167.60      178.37     20.70 o 
   0  -1   5      178.12      207.39     32.18 o 
   0  -1  -6     1668.96     1688.95    227.31 o 
   0  -1   7     2393.33     2499.87    522.41 o 
   0   1   8        0.39        2.89      4.34 o 
   0   1  -9        0.00        1.55      4.74 o 
   0  -1  10      131.25      142.43     26.39 o 
   0  -1  11     1347.21     1402.58    233.03 o 
   0  -1 -12      372.61      387.58     61.17 o 
   0  -1 -13      125.04      154.86     28.83 o 
   0  -1 -14      266.68      266.27     44.98 o 
   0   1  15      417.46      465.47     71.97 o 
   0  -1 -16        5.49       11.43      6.90 o 
   0   1 -17     1043.96     1141.34    204.84 o 
   0  -1  18       14.43       16.83      7.96 o 
   0   1  19      653.75      664.18    112.28 o 
   0  -1 -20      293.08      363.20     74.70 o 
   0   1 -21      338.46      379.31     92.22 o 
   0  -1 -22      167.94      196.24     61.25 o 
   0  -1 -23       22.17       29.77      9.02 o 
   0  -1 -24       47.25       83.90     20.77 o 
   0  -1 -25      169.14      164.96     22.53 o 
   0   1 -26       47.32       46.58     16.11 o 
   0  -1 -27      185.67      181.69     25.07 o 
   0  -1 -28       17.28       23.79     16.70 o 
   0   1 -29      285.82      249.44     33.04 o 
   0   1 -30       97.44       95.54     23.40 o 
   0   1 -31      353.18      350.14     35.90 o 
   0   1 -32      144.09      193.33     29.05 o 
   0   1 -33       16.53       23.75     21.58 o 
   0   2   0     2427.01     2502.56     27.54 o 
   0   2  -1        8.46       11.07      3.87 o 
   0   2  -2     5687.18     5807.45    297.86 o 
   0   2   3      525.57      517.04     14.63 o 
   0  -2   4    13263.23    13029.71   1401.84 o 
   0   2   5    18424.06    17230.09    773.69 o 
   0   2   6    18497.30    17336.90   1661.54 o 
   0   2   7    11967.15    12108.06   1618.59 o 
   0   2  -8      243.40      259.79     50.12 o 
   0  -2   9        2.22        4.96      5.70 o 
   0   2  10      334.51      294.90     30.02 o 
   0  -2  11      185.09      178.47     22.79 o 
   0   2 -12     1072.42     1037.46    139.53 o 
   0   2 -13      378.26      346.29     37.94 o 
   0  -2  14      136.51      154.30     32.65 o 
   0   2  15       10.44       13.72      7.98 o 
   0   2 -16      304.49      306.39     28.19 o 
   0  -2  17      216.13      171.45     18.29 o 
   0   2  18        1.67        2.54      2.69 o 
   0  -2  19        0.68        3.03     10.05 o 
   0   2 -20      307.20      282.53     23.87 o 
   0  -2 -21        2.49       10.54     10.75 o 
   0  -2 -22     1149.15      987.97     44.53 o 
   0   2 -23        0.03       22.08     13.06 o 
   0  -2 -24       80.41       78.98     18.40 o 
   0  -2 -25       27.33       31.76     13.84 o 
   0  -2 -26       45.91       33.11     15.64 o 
   0   2 -27      114.50       90.82     19.12 o 
   0  -2 -28        6.29        4.46     15.53 o 
   0  -2 -29       19.11       19.63     16.43 o 
   0   2 -30       56.58       55.74     19.40 o 
   0   2 -31        4.07       -3.06     18.02 o 
   0   2 -32       30.70       18.25     19.69 o 
   0   2 -33        8.38        6.62     21.03 o 
   0   3   1     2673.94     2867.94     95.48 o 
   0   3   2      610.30      647.93     26.94 o 
   0   3   3       35.97       50.08      6.96 o 
   0  -3  -4      208.08      218.70     12.22 o 
   0   3   5      306.69      369.01     15.69 o 
   0   3   6     1506.30     1669.61    117.26 o 
   0   3   7     1573.86     1504.23    103.26 o 
   0  -3   8      502.69      538.36     48.75 o 
   0   3   9     1470.28     1650.08    138.93 o 
   0  -3  10     2190.12     2340.34    380.35 o 
   0   3 -11        0.01        2.11      6.53 o 
   0   3  12      128.85      149.91     23.09 o 
   0   3  13      105.91      113.23     13.02 o 
   0   3  14        9.02       12.85      8.26 o 
   0   3  15      121.65      137.80     18.47 o 
   0   3 -16      344.98      360.02     28.27 o 
   0  -3  17      593.81      601.81     85.08 o 
   0  -3 -18       39.95       38.07     11.63 o 
   0  -3  19      359.79      302.84     28.16 o 
   0   3 -20       13.87       19.82     11.00 o 
   0   3 -21     1464.87     1264.88     46.90 o 
   0   3 -22      578.03      446.08     74.54 o 
   0  -3 -23      550.51      493.92     33.06 o 
   0  -3 -24      144.68       91.09     18.17 o 
   0   3 -25      105.75       93.12     18.71 o 
   0   3 -26      155.81      139.40     34.33 o 
   0  -3 -27      337.22      307.21     30.59 o 
   0  -3 -28       43.53       39.81     20.24 o 
   0  -3 -29       16.29       30.83     16.01 o 
   0   3 -30       12.29       13.82     16.00 o 
   0   3 -31       31.00       17.65     18.06 o 
   0   3 -32        5.34       -0.27     20.29 o 
   0   3 -33        3.13        6.81     22.57 o 
   0   4   0     1875.11     1937.83     35.21 o 
   0   4  -1      222.09      229.25     13.22 o 
   0  -4   2      369.33      377.53     19.78 o 
   0  -4   3      830.27      893.04     56.93 o 
   0   4   4      359.64      382.92     25.26 o 
   0  -4   5      521.09      555.98     31.31 o 
   0  -4   6      932.98      977.23     28.38 o 
   0  -4   7       35.47       37.71      7.96 o 
   0  -4   8      706.93      674.68     68.45 o 
   0  -4   9       77.00       73.04     10.34 o 
   0   4  10     4000.09     4113.76    240.58 o 
   0   4  11      964.30     1021.05    129.14 o 
   0   4  12     3939.16     4300.38    590.77 o 
   0  -4  13      714.92      777.06     93.84 o 
   0   4  14      104.99      116.88     13.98 o 
   0   4  15       21.70       24.99     10.24 o 
   0  -4  16      109.43      107.54     14.71 o 
   0  -4 -17      194.91      202.99     19.75 o 
   0  -4  18      142.61      111.28     15.56 o 
   0  -4 -19      217.77      153.93     18.91 o 
   0  -4 -20       63.33       53.51     15.11 o 
   0  -4 -21        6.76       13.96     11.39 o 
   0  -4 -22        8.96       12.42     12.28 o 
   0   4  23       15.09       15.22      5.83 o 
   0   4  24      282.26      241.01     17.66 o 
   0   4 -25      109.50       90.22     19.73 o 
   0   4 -26      108.49      100.93     22.73 o 
   0   4 -27        6.91       12.08     15.01 o 
   0  -4 -28       34.88       40.42     16.43 o 
   0  -4 -29       20.23       13.11     16.55 o 
   0  -4 -30       23.28       27.66     17.51 o 
   0  -4 -31        4.82       -0.74     17.97 o 
   0   4 -32        6.55       -3.70     19.83 o 
   0   5   1       33.06       31.78      7.79 o 
   0   5   2      472.58      499.33     20.99 o 
   0  -5  -3     1165.36     1290.20     79.13 o 
   0  -5  -4      801.57      892.06     56.92 o 
   0  -5   5     4048.71     4563.66    261.78 o 
   0  -5   6       50.46       39.92      8.80 o 
   0  -5   7      382.72      406.51     35.63 o 
   0  -5   8       48.39       54.06     17.41 o 
   0  -5   9      637.90       98.20    270.98 o 
   0  -5  10      483.69       44.99    175.32 o 
   0  -5  11      670.31      667.23     29.49 o 
   0  -5  12      615.48      662.88     53.25 o 
   0  -5  13      466.79      510.81     63.70 o 
   0   5  14       23.14       17.94     13.55 o 
   0  -5  15       39.30       42.99     11.57 o 
   0  -5 -16       53.92       57.87     12.80 o 
   0  -5  17      125.69       98.39     22.97 o 
   0  -5 -18       16.66       14.49     10.80 o 
   0  -5 -19      277.83      224.53     22.52 o 
   0  -5 -20      153.11      113.69     17.88 o 
   0  -5 -21      198.82      167.49     20.85 o 
   0  -5 -22       98.36       96.76     18.11 o 
   0  -5 -23       80.01       68.01     17.77 o 
   0  -5 -24        8.07        3.87     14.91 o 
   0  -5 -25        4.33        6.30     12.84 o 
   0  -5 -26       46.79       28.28     15.47 o 
   0  -5 -27      403.17      367.50     33.53 o 
   0  -5 -28      169.03      176.27     26.77 o 
   0  -5 -29       42.79       56.48     18.37 o 
   0  -5 -30       39.13       37.69     18.64 o 
   0  -6   0       69.33       93.68     12.62 o 
   0   6  -1        4.41        1.33      6.93 o 
   0  -6  -2       26.75       35.04      8.54 o 
   0   6  -3       61.38       65.87     10.46 o 
   0   6  -4      110.15      111.64     14.06 o 
   0   6   5     1092.94      936.43    355.00 o 
   0  -6  -6      223.38       53.99    142.61 o 
   0   6   7        0.94       -1.79      6.80 o 
   0   6   8       41.32       30.99      9.38 o 
   0  -6   9      623.39      619.89    106.56 o 
   0   6  10       51.43       57.37     11.79 o 
   0   6  11      129.78      123.98     15.25 o 
   0   6  12      137.15      227.98     28.61 o 
   0   6  13       19.56       19.56     10.54 o 
   0  -6  14      150.48      137.72     16.87 o 
   0   6  15      236.94      324.06     40.41 o 
   0  -6 -16      152.97      118.45     26.33 o 
   0   6  17      424.33      475.53    101.48 o 
   0   6  18      268.80      377.98    122.74 o 
   0  -6 -19       42.00       32.78     13.46 o 
   0  -6 -20      146.78      124.80     19.59 o 
   0  -6 -21       91.02      108.85     18.18 o 
   0  -6 -22      237.22      206.01     24.84 o 
   0  -6 -23        1.40        6.06     14.71 o 
   0  -6 -24      115.41       94.93     19.92 o 
   0  -6 -25       47.76       69.22     20.26 o 
   0  -6 -26        1.07        3.06     14.39 o 
   0  -6 -27       25.10       18.61     16.57 o 
   0  -6 -28        0.15        9.07     17.23 o 
   0  -6 -29       21.33       -8.20     20.07 o 
   0  -7   1      439.65       49.21    178.14 o 
   0   7   2      538.82      549.40     26.59 o 
   0   7  -3       95.48      116.50     14.13 o 
   0   7  -4        0.01       -1.20      9.21 o 
   0   7   5      337.68      388.66     24.14 o 
   0   7   6       14.55        4.02     10.25 o 
   0   7   7      384.08      463.04     26.69 o 
   0   7   8       53.97       67.67     13.08 o 
   0   7   9      531.47      550.14     91.06 o 
   0   7  10      328.25      308.65     40.59 o 
   0   7  11       62.04       58.93     13.41 o 
   0  -7  12       17.36       15.86     10.74 o 
   0  -7  13       10.09       13.14     10.96 o 
   0  -7  14      143.85      271.79     38.57 o 
   0  -7  15        0.65        5.79     12.19 o 
   0  -7  16     1247.42     1210.19    229.58 o 
   0  -7 -17       57.53       95.87     27.61 o 
   0  -7  18      517.03      601.47     55.69 o 
   0   7  19      127.36      134.25     19.71 o 
   0  -7 -20       11.91       24.70     13.57 o 
   0  -7  21       87.78      205.48     23.98 o 
   0  -7 -22        5.58       33.16     14.89 o 
   0  -7  23        0.00       -0.18     14.25 o 
   0  -7 -24        3.91       39.80     17.29 o 
   0  -7 -25        3.91       78.17     21.02 o 
   0  -7 -26       79.77       65.59     20.32 o 
   0  -7 -27      127.74      144.94     26.33 o 
   0  -7 -28        0.03       17.18     18.95 o 
   0   8   0      397.93      428.81     25.88 o 
   0   8  -1        8.44       43.33     79.44 o 
   0   8   2       55.79       35.39     16.28 o 
   0   8  -3        1.87        1.66     10.21 o 
   0   8   4       30.31       43.61     11.66 o 
   0   8   5      436.72      418.14     26.27 o 
   0   8   6      241.85      233.11     20.80 o 
   0   8   7       62.77       55.02     13.44 o 
   0  -8  -8        0.73       29.20     11.53 o 
   0  -8   9       39.68       39.75     12.28 o 
   0  -8  10      481.23      513.20     32.02 o 
   0  -8 -11      109.90      109.06     16.69 o 
   0  -8  12       42.45       42.70     16.57 o 
   0  -8  13       66.88       57.90     14.52 o 
   0  -8 -14      915.60      906.04    101.03 o 
   0   8  15       28.87       22.85     14.50 o 
   0   8  16      177.67      214.89     34.99 o 
   0   8  17       82.07       67.45     19.77 o 
   0  -8  18        0.13        2.34     12.48 o 
   0  -8 -19       10.51        4.48     14.39 o 
   0  -8 -20        2.98       66.40     17.45 o 
   0  -8 -21      105.58       84.04     19.67 o 
   0  -8 -22       10.28        7.53     14.26 o 
   0  -8 -23       18.17       27.99     16.98 o 
   0  -8 -24      145.65      185.27     35.69 o 
   0  -8 -25       46.36       65.99     18.58 o 
   0  -8  26       45.08       52.97     19.70 o 
   0  -8  27       40.40       46.79     19.49 o 
   0  -9   1      126.98      120.74     17.27 o 
   0   9   2        3.44       -1.97     11.20 o 
   0  -9   3        9.47       29.61     11.85 o 
   0  -9  -4       36.66       36.69     12.08 o 
   0  -9   5        0.06       -0.30     11.05 o 
   0  -9  -6       26.22       20.99     11.14 o 
   0  -9  -7        1.05        5.86     17.07 o 
   0  -9   8       31.75       27.56     12.51 o 
   0  -9  -9        9.39        6.90     11.85 o 
   0  -9 -10      470.36      513.65     42.60 o 
   0  -9  11      567.44      569.47     35.15 o 
   0  -9  12        4.28        1.43     12.78 o 
   0  -9  13       17.49       28.62     13.64 o 
   0  -9  14      113.79      102.70     18.50 o 
   0  -9  15        7.81        4.30     13.81 o 
   0  -9  16        3.51        7.16     14.06 o 
   0  -9  17        0.64       -7.66     16.16 o 
   0  -9 -18        2.24       22.64     15.14 o 
   0  -9  19       12.23       14.14     15.27 o 
   0  -9  20       29.44       30.55     17.88 o 
   0  -9  21      336.51      317.57     41.38 o 
   0  -9 -22      329.43      322.57     44.27 o 
   0  -9  23       51.02       27.06     18.61 o 
   0  -9 -24       17.43       19.17     19.54 o 
   0  -9  25       39.81       25.40     21.83 o 
   0 -10   0      363.85      385.42     28.08 o 
   0 -10   1       74.65       67.08     15.60 o 
   0 -10   2       12.27        8.49     12.60 o 
   0 -10   3       25.99       58.84     15.21 o 
   0 -10  -4       31.10       30.80     13.28 o 
   0 -10  -5        0.02       -6.92     12.48 o 
   0 -10   6        2.27       -0.85     13.91 o 
   0 -10  -7      285.81      300.73     27.43 o 
   0 -10  -8      180.39      173.92     22.41 o 
   0 -10  -9      381.04      377.90     30.07 o 
   0 -10  10      157.16      144.80     21.43 o 
   0 -10  11        7.26        9.77     13.61 o 
   0 -10 -12        8.98       -0.39     13.81 o 
   0 -10  13        0.04        2.07     13.28 o 
   0 -10  14        8.68        7.51     14.34 o 
   0 -10  15        1.67        8.65     15.18 o 
   0 -10  16       87.12       91.86     19.47 o 
   0 -10  17      140.55      133.11     23.43 o 
   0 -10 -18       34.05       32.45     18.17 o 
   0 -10  19       21.92       20.47     17.59 o 
   0 -10 -20       92.65       72.37     26.89 o 
   0 -10  21      106.30      107.42     23.14 o 
   0 -10 -22       43.99       11.96     21.18 o 
   0 -10  23      124.47      125.09     26.75 o 
   0 -11   1       96.79       86.90     19.17 o 
   0 -11  -2       46.26       33.79     15.85 o 
   0 -11  -3        1.68       -1.69     25.65 o 
   0 -11  -4      589.67      651.49     38.97 o 
   0 -11  -5       48.56       59.49     17.34 o 
   0 -11   6      126.36      121.99     20.64 o 
   0 -11   7      100.75      106.02     22.00 o 
   0 -11  -8       70.12       66.67     17.84 o 
   0 -11  -9       36.84       56.42     17.32 o 
   0 -11  10       59.63       34.89     16.21 o 
   0 -11 -11       44.12       42.60     15.72 o 
   0 -11  12       33.69       34.23     15.87 o 
   0 -11 -13       34.90       23.06     29.89 o 
   0 -11 -14        8.25       -2.84     17.59 o 
   0 -11 -15        4.84        8.22     17.63 o 
   0 -11  16       28.29       29.18     17.99 o 
   0 -11  17        1.66       20.69     18.65 o 
   0 -11  18        1.66       12.86     21.08 o 
   0 -11  19        2.58       13.09     20.95 o 
   0 -12   0      155.26      159.57     25.84 o 
   0 -12  -1      637.23      664.27     41.60 o 
   0 -12   2      564.45      551.42     38.92 o 
   0 -12   3        6.38      -12.23     18.04 o 
   0 -12  -4        9.22       11.80     17.33 o 
   0 -12  -5      230.75      214.17     38.61 o 
   0 -12  -6       40.68       30.69     18.29 o 
   0 -12   7       32.82       13.96     19.66 o 
   0 -12   8       18.25       18.59     17.48 o 
   0 -12  -9        5.28        3.53     17.81 o 
   0 -12  10        8.90        6.69     18.82 o 
   0 -12  11       17.65       21.04     18.93 o 
   0 -12 -12       11.81        1.20     19.66 o 
   0 -12  13      136.80      152.99     26.51 o 
   0 -12  14       19.46       36.21     22.12 o 
   0 -12  15       13.65       24.29     24.13 o 
   0 -13   1      103.66      115.72     23.11 o 
   0 -13  -2      246.80      233.24     28.03 o 
   0 -13   3        4.25       -3.54     21.19 o 
   0 -13   4       32.36       22.78     21.96 o 
   0 -13   5       95.54       84.78     22.76 o 
   0 -13  -6      145.30      136.96     25.62 o 
   0 -13   7        5.75       20.50     23.07 o 
   0 -13  -8        2.89       16.64     23.95 o 
   1   0 -33       24.58       24.73     33.10 o 
   1   0 -31      229.71      223.84     37.91 o 
   1   0 -29      560.85      507.81     41.73 o 
   1   0 -27      108.95       86.73     22.88 o 
   1   0 -25       85.77       56.81     22.30 o 
   1   0 -23       15.16       29.45     16.38 o 
   1   0 -21      321.03      275.77     23.52 o 
   1   0 -19      670.04      609.57     94.05 o 
  -1   0  17      378.43      337.15     24.82 o 
  -1   0  15      760.96      818.59    103.84 o 
  -1   0  13       88.83       91.49      9.98 o 
   1   0 -11      215.38      185.80     12.16 o 
   1   0  -9      331.49      265.66     47.53 o 
  -1   0   7      412.31      404.87     69.68 o 
   1   0  -5     1749.83     1628.31     26.23 o 
  -1   0   5     2003.75     1905.83     28.61 o 
   1   0  -3     9191.90     8158.43     49.11 o 
   1   0  -1     4859.99     4539.58     51.27 o 
   1   0   1     3670.33     3388.09     58.47 o 
   1   0   3     1198.32     1209.31     63.93 o 
   1   0   5      302.85      293.68      9.36 o 
   1   0   5     1769.99     1596.17     30.89 o 
  -1   0  -7      487.85      470.13     21.67 o 
  -1   0  -9      394.57      355.23     48.30 o 
   1   0  11      213.61      147.79     43.63 o 
   1   0  13      104.32       84.64      7.32 o 
   1   0  15      700.76      718.46     33.36 o 
   1   0  17      447.43      436.64     29.47 o 
  -1   0 -19      668.65      814.37     39.91 o 
  -1   0 -21      284.62      347.99     30.13 o 
  -1   0 -23       13.72       10.51     16.45 o 
  -1   0 -25      101.87      145.19     23.80 o 
  -1   0 -27      111.20      141.62     26.26 o 
  -1   0 -29      523.38      553.34     46.46 o 
  -1   0 -31      193.99      172.87     33.66 o 
  -1   0 -33       23.88       23.84     28.59 o 
   1   1 -34        0.00       90.81     37.93 o 
   1   1 -33      237.81      228.46     43.19 o 
   1  -1 -32        8.99       19.93     28.05 o 
   1  -1 -31       47.70      174.33    333.54 o 
   1   1 -30      216.70      209.24     33.99 o 
   1   1 -29      243.71      254.84     48.27 o 
   1  -1 -28      321.81      294.16     63.48 o 
   1   1 -27      428.60      466.43     31.67 o 
   1   1 -26       11.92       49.39     35.26 o 
   1   1 -25      655.40      703.07     36.45 o 
   1   1 -24       51.29       77.01     16.28 o 
   1   1 -23      781.92      823.92     39.66 o 
   1   1 -22       49.73       66.63     30.11 o 
   1   1 -21      259.74      258.86     22.96 o 
   1   1 -20      188.82      178.68     37.56 o 
   1   1 -19       24.34       26.17     12.76 o 
   1   1 -18       61.59       65.78      4.26 o 
  -1   1  18      106.60      127.45     17.00 o 
   1  -1 -17      224.99      197.40     34.38 o 
  -1  -1  16       97.17       99.76     11.97 o 
   1   1 -15      601.86      634.65     52.59 o 
  -1   1  14       15.93       49.37     35.82 o 
  -1   1  13     2159.48     2232.73    167.04 o 
   1   1 -12       13.01       36.75     12.22 o 
   1   1 -11      844.98      907.93     71.18 o 
   1  -1 -10      572.67      627.15     36.42 o 
   1   1  -9     1724.57     1526.43    153.35 o 
  -1  -1   8     1296.50     1382.57     78.23 o 
  -1  -1   7      224.99      235.01     29.71 o 
   1  -1  -6      746.16      708.96     29.80 o 
  -1   1   5     4331.48     4433.68    167.68 o 
  -1   1   4     2953.52     2808.01     36.39 o 
  -1  -1   4     4342.61     4442.35     94.00 o 
  -1   1   3     2379.27     2258.57     34.37 o 
  -1   1   3     2989.59     3003.46    577.45 o 
  -1   1   2       98.22       83.57      7.28 o 
  -1   1   2      111.64      128.26     40.29 o 
  -1   1   1     2779.41     2765.91     35.37 o 
  -1   1   1     3307.35     4264.31     43.66 o 
   1  -1   0      946.86      869.99     39.05 o 
  -1   1   0     1740.74     1832.77     29.50 o 
  -1   1  -1      629.67      656.27     13.10 o 
   1   1   1     2960.06     2967.46    102.90 o 
  -1   1  -2       16.01       13.79      4.97 o 
  -1   1  -2       98.36      114.89     13.60 o 
   1  -1   3      727.92      629.30     17.74 o 
   1   1   3     2722.82     2552.74     95.70 o 
   1  -1   4     1656.74     1701.40     30.77 o 
  -1  -1  -4     4133.12     4083.47    319.33 o 
   1  -1   5     2424.22     2689.26     41.07 o 
  -1  -1  -5     4351.73     4493.01    274.49 o 
  -1  -1  -6      888.34     1019.39     61.54 o 
   1  -1   7       54.65       72.94      9.42 o 
  -1   1  -7      204.87      210.77     12.94 o 
  -1   1  -8     1094.82      987.76     59.95 o 
   1  -1   9     2015.81     2111.90    234.51 o 
   1  -1  10      481.18      506.83     24.63 o 
   1  -1  11      879.68      916.41     71.28 o 
   1  -1  12       12.75       19.50     10.49 o 
   1   1  13     2239.39     2593.86     97.09 o 
   1  -1  14       13.94       40.44     12.34 o 
   1   1  15      507.02      514.11     29.20 o 
   1   1  16      109.88      115.12     11.63 o 
   1   1  17      267.21      266.61     21.99 o 
   1   1  18      105.33      106.61     10.12 o 
  -1  -1 -19       23.29       24.37     17.22 o 
  -1   1 -20      179.80      215.50     26.63 o 
  -1   1 -21      225.02      231.19     26.36 o 
  -1  -1 -22       48.92       68.55     18.85 o 
  -1   1 -23      698.68      836.33     47.27 o 
  -1   1 -24       60.94      107.41     22.56 o 
  -1   1 -25      568.62      688.21     45.52 o 
  -1  -1 -26       12.45       48.62     21.42 o 
  -1   1 -27      368.19      420.40     39.30 o 
  -1   1 -28      381.71      463.35     40.30 o 
  -1  -1 -29      212.83      217.30     33.92 o 
  -1  -1 -30      258.29      344.51     37.33 o 
  -1   1 -31       40.95       48.68     39.09 o 
  -1   1 -32        8.02        0.15     28.94 o 
  -1   1 -33      283.58      287.93     37.76 o 
   1   2 -33       24.83       39.79     29.19 o 
   1   2 -32        1.03       26.83     29.36 o 
   1   2 -31        8.77        1.03     30.77 o 
   1   2 -30       10.16       34.12     23.44 o 
   1   2 -29        8.84       20.55     25.22 o 
   1   2 -28       23.45       18.59     19.89 o 
   1  -2 -27       60.12       58.23     21.89 o 
   1  -2 -26       39.75       59.93     23.06 o 
   1   2 -25      448.77      476.47     33.01 o 
   1   2 -24      586.13      583.77     31.72 o 
   1   2 -23      218.94      238.25     22.64 o 
   1  -2 -22      400.95      365.65     26.03 o 
   1   2 -21       40.09       50.20     15.27 o 
   1  -2 -20      147.67      148.61     18.63 o 
  -1  -2  19       88.92      109.41     15.58 o 
   1  -2 -18       57.32       45.96     15.63 o 
  -1  -2  17       25.35       28.62     10.16 o 
  -1   2  16       32.76       49.69     11.45 o 
  -1  -2  15      501.30      501.58     25.69 o 
  -1   2  14      138.16      129.02     13.67 o 
   1  -2 -13      399.42      409.65     21.22 o 
  -1   2  12     1192.44     1216.55    108.56 o 
   1  -2 -11       50.21       64.42     10.04 o 
   1   2 -10     1919.93     2111.51    153.14 o 
  -1   2   9       16.53       51.57     22.20 o 
  -1  -2   8     1856.98     1917.82    137.16 o 
   1  -2  -7      780.18      736.98     22.61 o 
   1  -2  -6     4568.12     4479.46     87.34 o 
  -1   2   5      167.71      209.89     67.17 o 
  -1  -2   5     3013.24     3078.08    443.05 o 
  -1   2   4     3892.26     3795.20     49.23 o 
   1  -2  -4     6021.71     5710.22     94.81 o 
  -1  -2   3      179.93      171.21      9.84 o 
  -1   2   2    11008.15    10991.78     79.14 o 
  -1   2   1      200.70      203.79     11.75 o 
  -1   2   0     2677.13     2465.80     36.33 o 
  -1   2  -1     1643.07     1618.32     30.29 o 
   1   2   2      614.10      647.86     22.38 o 
  -1  -2  -2     9843.89     9404.30     55.77 o 
  -1   2  -3     4132.58     4025.48     47.99 o 
  -1  -2  -3     4283.45     4140.43    227.92 o 
  -1  -2  -4     5803.21     5993.97     52.64 o 
   1  -2   5     3393.81     3209.17     47.05 o 
  -1  -2  -5     3534.42     4151.30     46.44 o 
   1  -2   6     2377.85     2369.76     42.87 o 
  -1  -2  -6     4536.37     5057.66     55.63 o 
   1  -2   7      598.24      615.85     23.48 o 
  -1  -2  -7      831.82      884.19     72.64 o 
   1  -2   8     1613.26     1704.67     39.83 o 
  -1   2  -8     2036.13     2141.83    172.07 o 
   1  -2   9        0.02        1.72      7.32 o 
  -1  -2  -9       13.87       39.97      9.43 o 
  -1  -2 -10     1611.98     1698.55    152.38 o 
   1   2  11       44.36       46.85     13.70 o 
  -1   2 -12     1378.31      497.95    720.24 o 
   1  -2  13      388.62      395.48     56.27 o 
   1  -2  14      124.64      113.34     17.23 o 
   1   2  15      511.58      533.55     26.65 o 
  -1   2 -16       39.05       55.58     13.55 o 
   1  -2  17       29.75       40.42     13.50 o 
  -1   2 -18       54.18       58.26     23.17 o 
  -1  -2 -19       75.53       71.59     17.09 o 
  -1   2 -20      147.77      157.82     25.81 o 
  -1   2 -21       45.92       51.87     15.08 o 
  -1   2 -22      402.10      465.03     34.96 o 
  -1  -2 -23      203.51      223.99     27.34 o 
  -1   2 -24      642.06      762.48     45.51 o 
  -1  -2 -25      376.59      435.60     96.83 o 
  -1  -2 -26       45.82       52.43     28.38 o 
  -1   2 -27       50.58       65.11     24.61 o 
  -1  -2 -28       26.19       22.16     22.19 o 
  -1   2 -29       10.04       -0.04     23.01 o 
  -1   2 -30       11.64       -6.20     34.77 o 
  -1  -2 -31        9.90       13.68     24.16 o 
  -1   2 -32        1.20       -2.69     35.42 o 
   1   3 -33       27.20       52.81     31.50 o 
   1  -3 -32       42.92       49.51     35.96 o 
   1  -3 -31       12.57       27.37     23.59 o 
   1  -3 -30       37.37       19.68     25.38 o 
   1  -3 -29       62.87       63.21     21.89 o 
   1   3 -28       63.84       56.37     21.36 o 
   1  -3 -27       80.51       57.96     21.18 o 
   1  -3 -26       34.23       28.65     18.66 o 
   1  -3 -25      506.68      452.70     36.98 o 
   1  -3 -24       67.37       70.11     24.87 o 
   1   3 -23       84.17       52.05     17.66 o 
   1  -3 -22       58.32       48.27     16.83 o 
   1  -3 -21      209.39      189.21     28.36 o 
  -1  -3  20      247.98      290.46     25.80 o 
   1  -3 -19      862.81      750.29     68.69 o 
  -1   3  18      174.48      159.17     23.68 o 
  -1   3  17      274.79      271.14     20.99 o 
  -1   3  16      114.62      112.33     15.09 o 
  -1  -3  15      195.23      190.56     21.79 o 
  -1   3  14       37.88       36.26     10.55 o 
   1   3 -13       24.54       23.29     10.63 o 
   1   3 -12      474.18      502.76     65.71 o 
  -1   3  11      341.79      433.14     27.70 o 
  -1   3  10     1180.60     1315.48    220.15 o 
   1   3  -9     1372.60     1324.52     29.03 o 
  -1   3   9     1377.62     1464.37    210.67 o 
  -1   3   8       44.85       41.08      9.89 o 
  -1   3   7       67.19       67.32     10.05 o 
  -1   3   6       62.12       71.89      9.89 o 
  -1  -3   6      326.76      344.06     21.65 o 
  -1   3   5      593.30      563.15     24.42 o 
  -1   3   5      960.49      919.98     27.67 o 
  -1  -3   4      433.57      422.47     14.37 o 
  -1   3   4      450.16      453.51     21.14 o 
  -1   3   3     4419.67     4541.86     47.78 o 
  -1  -3   2      418.92      387.09     12.26 o 
  -1   3   1      853.65      837.44     15.56 o 
  -1  -3   0      264.06      256.75     14.95 o 
  -1   3  -1      208.06      199.66      9.88 o 
  -1  -3  -1      923.80      891.28     14.48 o 
  -1   3  -2      505.41      513.81     30.11 o 
  -1  -3  -2      856.65      842.95     16.16 o 
  -1   3  -3       52.51       50.74      8.83 o 
   1   3   3     3758.18     3763.93     87.45 o 
   1   3   4      383.31      379.90     16.06 o 
   1   3   5      935.39      893.26     22.37 o 
  -1  -3  -6      367.72      386.76     28.81 o 
   1  -3   7       25.87       16.37      6.64 o 
  -1  -3  -7       64.02       71.27     16.05 o 
   1   3   8       53.12       60.87     10.23 o 
  -1  -3  -9     1156.84     1282.28     35.20 o 
   1  -3  10     1366.34     1681.69     44.68 o 
   1   3  10     1395.68     1680.07    207.85 o 
  -1  -3 -11      317.59      316.20     76.94 o 
   1   3  12      564.89      596.70    100.79 o 
   1   3  13        0.11       -1.18      3.34 o 
  -1   3 -13       20.60       23.80     11.33 o 
  -1   3 -14       38.13       40.88     12.25 o 
  -1   3 -15      175.17      175.64     26.42 o 
  -1   3 -16      103.87       92.69     13.67 o 
  -1  -3 -16      126.96      136.81     15.84 o 
   1  -3  17      270.45      279.56     64.46 o 
  -1  -3 -18      190.10      199.96     31.48 o 
  -1   3 -19      965.30      994.23    107.78 o 
  -1   3 -20      215.85      264.45     27.61 o 
  -1  -3 -21      249.52      312.12     28.88 o 
  -1  -3 -22       67.80       66.39     18.48 o 
  -1  -3 -23       80.31       84.11     26.63 o 
  -1   3 -24       78.49      104.96     22.38 o 
  -1  -3 -25      437.61      467.51     70.07 o 
  -1  -3 -26       40.05       83.31     23.22 o 
  -1   3 -27       82.42       81.83     23.80 o 
  -1  -3 -28       71.76       66.83     23.00 o 
  -1  -3 -29       73.26       81.44     29.81 o 
  -1   3 -30       39.84       56.25     23.85 o 
  -1  -3 -31       10.79       57.91     66.13 o 
  -1   3 -32       46.39       91.22     30.42 o 
   1   4 -32       42.65       73.04     27.64 o 
   1  -4 -31       14.13       25.65     28.17 o 
   1  -4 -30        9.11       25.23     32.55 o 
   1   4 -29       69.85       52.51     24.82 o 
   1   4 -28       37.55       42.34     24.56 o 
   1   4 -27       19.04       27.26     23.32 o 
   1   4 -26      130.44      104.87     24.28 o 
   1   4 -25       33.63       31.92     23.25 o 
   1   4 -24       11.36        3.12     24.57 o 
   1  -4 -23       84.83       85.35     22.62 o 
  -1   4  22       19.39       20.47     14.31 o 
   1  -4 -21       56.54       52.53     14.27 o 
  -1   4  20      302.17      286.95     22.63 o 
   1  -4 -19      302.74      319.68     27.35 o 
  -1  -4  18      760.15      665.25     71.18 o 
  -1  -4  17      977.36      919.04     62.06 o 
   1   4 -16      137.65      133.22     14.55 o 
   1  -4 -16      137.73      151.59     17.81 o 
  -1   4  15      183.63      183.71     24.25 o 
  -1   4  14      432.76      435.59     25.21 o 
  -1   4  13      528.59      493.25    127.55 o 
  -1   4  12      543.00      492.41     45.62 o 
  -1   4  11      835.00      873.75    102.57 o 
  -1   4  10      633.07      587.28    120.78 o 
  -1   4   9     2147.59     2527.73    297.36 o 
  -1   4   8      459.06      520.74     47.33 o 
  -1  -4   7     2950.91     2922.96    106.63 o 
  -1  -4   6     1123.68     1115.51     25.01 o 
  -1   4   6     1187.70     1254.89     77.25 o 
  -1   4   5       39.69       72.08     10.50 o 
  -1  -4   5       51.40       56.79      7.89 o 
  -1   4   4     1022.44     1010.28     53.51 o 
  -1   4   3      147.50      146.20     13.30 o 
  -1  -4   3      706.95      719.07     17.62 o 
  -1  -4   2      697.18      706.60     20.42 o 
  -1   4   1       15.13        7.67      4.85 o 
   1   4   0       87.58       95.00      8.02 o 
  -1   4  -1      132.79      131.84     12.69 o 
  -1  -4  -1      145.48      137.95     14.15 o 
  -1  -4  -2      615.78      596.83     18.91 o 
  -1   4  -3      667.24      626.28     24.45 o 
  -1  -4  -3      790.92      793.73     21.50 o 
  -1   4  -4     1156.56     1155.15     32.42 o 
   1   4   4     1200.76     1283.53     43.58 o 
   1  -4   5       13.96       15.11      7.67 o 
  -1  -4  -5       47.24       52.53      7.70 o 
   1   4   6     1018.51     1008.14     68.16 o 
   1  -4   7     2194.10     2204.73     48.08 o 
   1  -4   7     3125.84     3225.13     97.14 o 
   1  -4   8       62.60       69.48     11.15 o 
  -1  -4  -8      403.49      377.51     88.13 o 
   1  -4   9     2467.79     2826.83    331.33 o 
   1   4  10      737.96      132.89    298.40 o 
   1   4  11      974.82     1158.99    274.84 o 
   1  -4  12      637.99      610.02    124.39 o 
   1   4  13      596.20      589.37    116.48 o 
   1  -4  14      468.02      510.02     89.04 o 
  -1  -4 -15      174.44      180.84     16.22 o 
   1   4  16      115.51      122.05     13.92 o 
   1   4  17     1094.31     1196.41    199.18 o 
  -1   4 -18      865.22      955.77     55.47 o 
  -1   4 -19      254.15      251.98     22.36 o 
  -1  -4 -20      269.63      291.87     54.49 o 
  -1   4 -21       51.89       51.68     14.71 o 
  -1  -4 -22       16.32       25.68     14.05 o 
  -1   4 -23      100.73      165.64     25.18 o 
  -1  -4 -24       13.10       17.42     17.62 o 
  -1   4 -25       28.47       14.98     23.31 o 
  -1   4 -26      136.36      102.28     32.58 o 
  -1   4 -27       16.41       46.34     22.18 o 
  -1  -4 -28       44.72       20.29     23.84 o 
  -1   4 -29       77.22       59.02     23.33 o 
  -1  -4 -30        8.53        7.15     30.35 o 
  -1  -4 -31       14.71       22.58     30.35 o 
  -1   4 -32       35.94       75.36     39.72 o 
   1   5 -31       74.18       71.64     29.08 o 
   1  -5 -30       49.49       27.18     27.36 o 
   1   5 -29       10.56       32.97     25.11 o 
   1   5 -28       19.41       30.59     21.58 o 
   1   5 -27        7.44       21.64     24.70 o 
   1   5 -26       53.49       32.30     21.21 o 
   1   5 -25      125.89      120.49     37.77 o 
   1  -5 -24      116.36      104.98     19.06 o 
  -1   5  23      114.40       95.65     18.82 o 
  -1   5  22       57.64       51.51     15.32 o 
   1  -5 -21       50.00       37.41     15.11 o 
  -1   5  20      122.64      123.93     19.91 o 
   1  -5 -19      322.34      333.43     35.50 o 
   1  -5 -18      198.82      237.00     23.83 o 
  -1  -5  17      862.35      840.97     96.00 o 
  -1  -5  16       92.72       83.73     14.54 o 
   1  -5 -15       23.05       37.00     13.08 o 
  -1   5  14      286.10      301.52     42.44 o 
   1  -5 -13       54.11       62.29     17.24 o 
  -1   5  12        1.25        2.12     13.56 o 
  -1   5  11      142.44      133.80     21.43 o 
  -1  -5  10      221.50      219.36     45.29 o 
  -1  -5   9       88.53       93.67     12.91 o 
  -1   5   8      623.73      612.28     71.84 o 
  -1   5   7      636.27      617.55     31.50 o 
  -1  -5   6      491.93      401.59     48.88 o 
  -1  -5   5      639.42      650.92     55.15 o 
  -1  -5   4        2.31        1.01      8.14 o 
   1  -5  -3      103.40      123.43     13.29 o 
  -1   5   3      114.51      115.58     11.33 o 
  -1   5   2        8.67       14.65      8.00 o 
   1  -5  -2       65.41       58.84      8.68 o 
  -1   5   1       42.70       28.25      7.74 o 
   1  -5   0        2.28       -0.66      7.63 o 
  -1   5   0        4.20       -2.27      6.96 o 
   1   5   1       39.69       34.16     11.62 o 
   1  -5   2       67.67       74.64     12.94 o 
   1   5   2       74.94       81.97     12.27 o 
   1   5   3       99.95       97.84     23.26 o 
   1   5   4        2.49        2.16      8.16 o 
   1   5   5      624.93      643.63     51.74 o 
   1   5   6      586.69      615.47    145.95 o 
   1   5   7      674.75      727.22    123.18 o 
   1   5   8      679.61      728.32     25.85 o 
   1   5   9       84.45       78.83     13.02 o 
   1   5  10      191.94      203.26     17.87 o 
   1   5  11      122.92      129.93     22.76 o 
   1  -5  12        1.42        1.93     12.80 o 
  -1  -5 -13       48.80       51.40     12.75 o 
   1  -5  14      305.21      326.34     38.42 o 
  -1  -5 -15       21.22       38.49     12.30 o 
   1   5  16       86.57       93.20     14.23 o 
   1   5  17     1027.33     1016.21    218.90 o 
   1   5  18      166.72      190.03     14.35 o 
  -1  -5 -19      305.18      325.40     29.63 o 
  -1   5 -20      120.65      126.25     19.28 o 
  -1   5 -21       59.51       77.32     17.27 o 
  -1   5 -22       49.40       43.07     15.05 o 
  -1  -5 -23      101.67      101.93     18.14 o 
  -1   5 -24      121.08      109.01     18.06 o 
  -1  -5 -25      142.54      127.62     23.49 o 
  -1  -5 -26       53.29       76.13     21.25 o 
  -1  -5 -27        6.43       21.53     22.06 o 
  -1  -5 -28       17.20       19.67     23.18 o 
  -1  -5 -29       10.96       19.20     26.98 o 
  -1  -5 -30       44.55       44.12     26.58 o 
   1  -6 -29        2.80       12.68     32.37 o 
   1  -6 -28       41.90       29.94     25.01 o 
   1  -6 -27        3.10       -5.08     27.34 o 
   1  -6 -26       21.18        0.08     28.39 o 
   1  -6 -25       14.45       13.87     22.93 o 
  -1   6  24       33.02       23.61     18.83 o 
  -1   6  23       46.03       53.10     17.65 o 
   1  -6 -22       57.22       61.94     22.12 o 
   1  -6 -21        8.40      -13.81     20.48 o 
   1  -6 -20       67.82       70.10     19.29 o 
   1  -6 -19      582.30      611.08     42.31 o 
   1  -6 -18      324.79      326.93     28.52 o 
  -1  -6  17      343.31      280.96     25.16 o 
  -1   6  16      217.94      196.16     47.36 o 
  -1   6  15      504.10      530.49     91.99 o 
  -1   6  14      332.88      351.03     65.85 o 
  -1  -6  13      305.18      331.53     36.20 o 
  -1  -6  12      607.79      586.74    171.85 o 
  -1  -6  11      513.75       95.54    228.94 o 
  -1  -6  10       14.21       14.23     11.96 o 
  -1  -6   9      131.32      151.86     19.61 o 
  -1   6   8      628.53      603.09    115.31 o 
  -1  -6   7       21.46       17.36     10.25 o 
  -1  -6   6      432.30      434.18    149.63 o 
  -1  -6   5      129.27      107.17     12.33 o 
  -1  -6   4      581.95      731.79    123.78 o 
  -1   6   3      254.52      266.77     22.97 o 
  -1  -6   2      393.34      304.20     29.06 o 
  -1   6   1      166.93      144.90     16.66 o 
  -1  -6   1      190.39      186.52     35.46 o 
   1   6   0     1548.31     1541.10     82.38 o 
   1   6   1      167.94      138.90     24.86 o 
  -1   6  -2      329.84      259.74    117.61 o 
   1   6   3      275.03      278.59     55.01 o 
   1   6   4      632.87      668.99     75.13 o 
   1   6   5      138.42      115.70     18.75 o 
   1   6   6      505.31      520.73     22.82 o 
   1   6   7       18.86       25.98      8.28 o 
   1   6   8      686.04      736.28     90.10 o 
   1  -6   9      141.50      146.40     22.90 o 
   1   6  10       15.52       23.80     11.56 o 
   1   6  11      487.56      500.40     28.87 o 
   1  -6  12      724.19      765.15    157.19 o 
   1  -6  13      259.70      319.82     47.06 o 
   1   6  14      397.00      396.95     51.07 o 
   1   6  15      594.91      569.08     82.22 o 
   1  -6  16      194.62      250.90     24.55 o 
   1   6  17      367.42      377.25     39.60 o 
   1  -6  18      363.58      344.22     47.58 o 
   1  -6  19      692.71      654.19     92.98 o 
   1  -6  20       71.12      114.48     21.36 o 
  -1  -6 -21        8.17      -14.94     22.83 o 
  -1  -6 -22       68.21       73.87     23.09 o 
  -1  -6 -23       53.38       74.64     19.11 o 
  -1   6 -24       31.04       45.03     18.35 o 
  -1  -6 -25       17.10       13.49     20.63 o 
  -1  -6 -26       17.78        9.89     20.96 o 
  -1  -6 -27        2.83       25.71     22.41 o 
  -1  -6 -28       45.12       67.99     22.43 o 
  -1  -6 -29        2.39        4.21     35.29 o 
   1  -7 -27       51.88       39.55     31.73 o 
   1  -7 -26       87.72      103.22     25.82 o 
   1  -7 -25       87.22       38.91     26.63 o 
   1  -7 -24       28.80       11.87     21.54 o 
   1  -7 -23       29.91       13.08     23.83 o 
   1  -7 -22       26.60       21.23     16.98 o 
   1  -7 -21       10.57       -0.10     22.36 o 
   1  -7 -20       40.57       14.99     23.87 o 
  -1  -7  19      291.27      253.82     25.26 o 
  -1   7  18       45.01       23.84     15.86 o 
  -1  -7  17       55.29       37.68     15.22 o 
  -1  -7  16       78.22       71.10     16.95 o 
  -1  -7  15       65.39       70.32     16.34 o 
  -1   7  14      212.97      212.36     22.98 o 
   1  -7 -13      400.92      449.15     29.41 o 
  -1  -7  12       34.07       25.12     16.07 o 
  -1  -7  11      264.23      277.01     24.43 o 
  -1   7  10      127.65      145.97     34.31 o 
  -1  -7   9      160.98       51.93     97.39 o 
  -1  -7   8       19.48       18.72     10.60 o 
  -1  -7   7       64.45       52.94     13.77 o 
  -1   7   6      120.73      106.91     15.03 o 
  -1  -7   5        7.49        2.83     13.23 o 
  -1   7   4       23.78       27.34     10.70 o 
   1  -7  -3      372.49      362.75     26.14 o 
  -1  -7   2      563.02      534.77    210.24 o 
  -1  -7   1       38.25        7.06     13.16 o 
  -1  -7   0      249.15      203.48     23.21 o 
   1   7   1       44.08       33.53     13.00 o 
  -1  -7  -2      607.46      625.39    139.25 o 
  -1  -7  -3      321.79      332.26    135.95 o 
   1   7   4       23.20       22.33     10.16 o 
   1  -7   5        6.55        3.11      9.56 o 
   1   7   6      129.79       86.44     25.47 o 
   1   7   7       60.08       31.00     29.53 o 
   1  -7   8       21.06       20.86     11.47 o 
   1   7   9      176.84      180.04     19.01 o 
   1   7  10      144.94      146.86     33.90 o 
   1  -7  11      302.72      330.23     24.81 o 
   1   7  12       29.69       23.15     15.10 o 
  -1  -7 -13      465.69      506.94    120.39 o 
  -1  -7 -14      246.57      288.42     25.93 o 
   1  -7  15       69.35       81.30     18.02 o 
   1  -7  16       75.91       73.57     17.93 o 
   1   7  17       53.12       42.85     16.14 o 
  -1  -7 -18       53.67       49.18     16.11 o 
   1  -7  19      346.58      382.25     34.53 o 
   1  -7  20       35.26       45.53     28.09 o 
   1  -7  21        9.19       12.85     18.97 o 
  -1  -7 -22       24.29       15.94     20.47 o 
  -1  -7 -23       34.84       26.16     20.65 o 
   1  -7  24       31.92       45.15     19.94 o 
  -1  -7 -25      103.05       99.08     21.87 o 
  -1  -7 -26       79.39      110.69     34.88 o 
  -1  -7 -27       54.81       67.33     24.10 o 
  -1  -7 -28       51.27       60.41     24.87 o 
  -1  -8  27        5.91       10.60     21.13 o 
  -1  -8  26        0.38       -3.28     24.72 o 
  -1  -8  25       98.67       94.67     30.16 o 
   1  -8 -24       12.96       11.57     20.38 o 
   1  -8 -23       28.44       21.46     19.83 o 
  -1  -8  22      124.45      108.40     21.98 o 
   1  -8 -21       23.96       28.08     16.43 o 
   1  -8 -20       34.32       37.83     17.01 o 
  -1  -8  19      239.55      221.47     39.95 o 
  -1  -8  18      191.59      149.39     18.14 o 
  -1  -8  17       78.67       74.25     18.05 o 
  -1  -8  16      104.47      114.48     19.35 o 
   1  -8 -15      256.71      262.87     39.09 o 
  -1  -8  14      101.16       90.84     18.05 o 
  -1  -8  13       26.01       14.01     16.80 o 
  -1  -8  12       65.06       78.91     17.45 o 
  -1  -8  11       99.32       98.63     19.03 o 
  -1  -8  10       74.51       82.97     16.67 o 
  -1  -8   9       12.39       -0.27     18.71 o 
  -1  -8   8       32.22       14.40     17.05 o 
   1  -8  -7       90.52       66.44     18.07 o 
   1  -8  -6       55.82       18.45     28.88 o 
  -1  -8   5      140.13       23.16     72.23 o 
   1  -8  -4       67.22       42.93     61.10 o 
   1  -8  -3      429.97      505.86     64.45 o 
  -1  -8   2       99.64       96.73     16.02 o 
  -1   8   1       89.58       68.41     25.54 o 
   1   8   0      210.55      202.15     24.50 o 
   1   8   1       83.94       73.55     16.07 o 
   1  -8   2      111.50       30.86     49.35 o 
   1  -8   3      512.52       79.08    211.31 o 
   1   8   4       78.08       42.95     51.10 o 
   1   8   5      137.90      136.32     16.66 o 
   1  -8   6       61.06       73.70     38.32 o 
   1   8   7      104.14       88.17     19.47 o 
   1   8   8       37.50       55.22     25.65 o 
   1   8   9       10.78       16.14      9.88 o 
   1  -8  10       88.16       84.77     14.88 o 
   1   8  11      117.51      123.23     21.25 o 
   1  -8  12       73.23       80.73     15.96 o 
   1  -8  13       27.82       37.08     15.45 o 
  -1  -8 -14      113.75      138.68     21.33 o 
  -1  -8 -15      228.54      239.49     65.25 o 
   1  -8  16       96.44       85.51     24.29 o 
   1  -8  17       67.38       79.25     19.92 o 
   1  -8  18      197.69      224.58     27.08 o 
   1  -8  19      264.65      311.16     31.71 o 
   1  -8  20       33.73       48.26     19.17 o 
  -1  -8 -21       20.14       22.23     17.91 o 
   1  -8  22      146.99      150.44     26.54 o 
   1  -8  23       33.73       38.15     21.24 o 
   1  -8  24       13.54       20.21     22.70 o 
   1  -8  25      117.69      160.24     48.46 o 
   1  -8  26        0.35       20.99     23.07 o 
   1  -8  27        6.40       29.76     24.67 o 
  -1  -9  25       30.46       14.06     28.79 o 
  -1  -9  24      113.66      132.38     22.11 o 
   1  -9 -23      259.07      271.40     31.17 o 
  -1  -9  22       27.52       52.57     18.88 o 
   1  -9 -21       38.75       46.43     20.87 o 
  -1  -9  20      280.60      218.63     33.55 o 
  -1  -9  19      359.75      297.03     24.84 o 
  -1  -9  18       75.09       57.08     16.04 o 
   1  -9 -17       20.02        9.13     18.84 o 
   1  -9 -16       15.30       14.64     15.85 o 
  -1  -9  15       24.13       17.40     14.90 o 
  -1  -9  14      133.18      117.54     26.59 o 
  -1  -9  13       43.77       61.98     15.71 o 
  -1  -9  12        6.25        6.68     17.84 o 
   1  -9 -11       55.89       41.20     16.00 o 
  -1  -9  10      255.37      275.04     24.88 o 
  -1  -9   9       60.19       95.40     16.07 o 
   1  -9  -9       60.62      111.76     18.32 o 
  -1  -9   8        2.99       23.65     24.13 o 
   1  -9  -7      104.65       64.48     21.51 o 
   1  -9  -6       13.45       74.00     23.05 o 
   1  -9  -5      443.15      404.27     28.14 o 
   1  -9  -4       85.15      106.18     18.61 o 
   1  -9  -3        3.86        3.36     17.96 o 
   1  -9  -2      372.94      346.70     27.21 o 
   1   9  -1      576.94      551.35     78.54 o 
   1  -9   0       76.58      108.94     84.15 o 
   1  -9   1      485.67      602.15    121.09 o 
   1  -9   2      398.73      341.66     28.60 o 
   1   9   3        4.21       67.41     44.05 o 
   1  -9   4       71.46       95.23     15.96 o 
   1   9   5      502.71      531.66     80.73 o 
   1   9   6       12.60       34.55     13.03 o 
   1   9   7      124.32      125.85     18.02 o 
   1   9   8        3.40       -3.26     19.95 o 
   1  -9   9       50.98       52.15     15.81 o 
  -1  -9 -10      236.57      242.20     28.19 o 
   1  -9  11       48.64       73.28     22.41 o 
   1  -9  12        7.32       16.20     15.74 o 
   1  -9  13       51.82       53.63     17.65 o 
  -1  -9 -14      154.55      148.72     24.76 o 
   1  -9  15       20.99       32.57     19.82 o 
   1  -9  16       13.11       10.12     15.77 o 
  -1  -9 -17       23.88       29.41     16.78 o 
   1  -9  18       83.50       78.99     21.50 o 
   1  -9  19      411.25      435.80     37.26 o 
   1  -9  20      333.03      384.57     57.40 o 
  -1  -9 -21       32.50       50.77     49.15 o 
   1  -9  22       29.14       61.70     22.41 o 
  -1  -9 -23      291.62      308.37     44.22 o 
   1  -9  24      134.35      175.20     29.91 o 
   1  -9  25       35.73       97.42     27.41 o 
  -1 -10  22       10.56      -18.18     26.71 o 
  -1 -10  21       19.88       32.29     26.71 o 
   1 -10 -20       76.73       77.59     26.34 o 
  -1 -10  19        3.71       -6.90     23.64 o 
   1 -10 -18        2.38       -9.62     22.86 o 
  -1 -10  17       11.19       16.99     21.71 o 
  -1 -10  16        8.61       32.74     25.91 o 
   1 -10 -15       35.19       28.10     19.47 o 
  -1 -10  14       72.14       78.09     18.42 o 
  -1 -10  13        8.53       10.18     14.38 o 
   1 -10 -12       86.26       87.93     18.20 o 
  -1 -10  11      288.86      251.78     39.04 o 
   1 -10 -10       17.73       34.98     25.78 o 
   1 -10  -9       29.42       24.55     16.08 o 
   1 -10  -8      154.34      142.32     21.75 o 
   1 -10  -7      128.09      191.99     49.43 o 
  -1 -10   6       22.11       24.82     20.70 o 
   1 -10  -5       91.31      114.44     20.70 o 
   1 -10  -4       38.22        7.27     20.21 o 
   1 -10  -3      167.22      159.74     31.30 o 
   1 -10  -2      803.18      780.10     41.57 o 
   1 -10  -1       66.48      144.71     23.38 o 
   1 -10   0      105.19      100.03     20.51 o 
   1 -10   1       69.82      108.67    153.64 o 
   1  10   2      693.79      688.48    112.34 o 
   1  10   3      151.42      171.93     20.78 o 
  -1 -10  -4       42.17       52.13     28.66 o 
  -1 -10  -5       86.67       77.87     16.64 o 
   1 -10   6       26.35       25.50     13.57 o 
   1 -10   7      152.64      176.79     24.08 o 
  -1 -10  -8      131.68      157.33     90.65 o 
  -1 -10  -9       24.67       20.60     13.54 o 
   1 -10  10       18.99       22.68     22.52 o 
   1 -10  11      243.25      309.41     30.68 o 
   1 -10  12       82.30       68.59     19.66 o 
   1 -10  13        7.21       13.97     23.34 o 
   1 -10  14       71.62       55.24     22.26 o 
  -1 -10 -15       29.73       23.92     18.34 o 
   1 -10  16        7.57       16.23     25.93 o 
   1 -10  17        9.38        6.20     21.50 o 
   1 -10  18        2.03       10.95     20.84 o 
  -1 -10 -19        4.14       13.31     29.60 o 
   1 -10  20       87.91      104.30     25.04 o 
  -1 -10 -21       18.18       25.91     38.91 o 
  -1 -10 -22       12.53       18.73     29.42 o 
   1 -11 -18        6.04       33.39     25.40 o 
   1 -11 -17       34.81       14.91     27.75 o 
   1 -11 -16       13.87       -5.65     37.37 o 
  -1 -11  15       28.99       37.08     20.28 o 
   1 -11 -14       41.54       46.81     17.97 o 
  -1 -11  13       45.74       28.93     17.26 o 
   1 -11 -12       62.00       69.20     20.07 o 
   1 -11 -11       66.92       78.06     20.06 o 
  -1 -11  10       65.35       77.08     57.46 o 
   1 -11  -9      174.59      186.64     22.38 o 
  -1 -11   8       49.85       35.17     16.56 o 
   1 -11  -7      145.60      152.81     24.42 o 
  -1 -11   6       11.17       23.30     39.87 o 
   1 -11  -5      196.80      201.21     24.15 o 
  -1 -11   4       10.81        3.25     16.84 o 
  -1 -11   3       59.39       44.98     18.61 o 
  -1 -11   2       37.74       68.06     29.35 o 
  -1 -11   1      215.51      263.91     25.85 o 
  -1 -11   0      359.42      303.69     33.00 o 
   1 -11   1      256.66      229.82     24.33 o 
  -1 -11  -2       34.81       60.54     60.07 o 
   1 -11   3       61.35       63.02     22.16 o 
  -1 -11  -4        9.08       17.40     23.25 o 
  -1 -11  -5      175.21      178.39     24.01 o 
  -1 -11  -6        9.59        3.09     15.61 o 
  -1 -11  -7      126.30      127.21     20.60 o 
   1 -11   8       45.62       62.15     21.19 o 
   1 -11   9      189.51      192.93     25.19 o 
   1 -11  10       73.00       93.48     40.35 o 
   1 -11  11       59.45       87.40     23.68 o 
   1 -11  12       52.00       48.30     19.28 o 
   1 -11  13       38.71        6.26     16.17 o 
   1 -11  14       48.78       67.15     24.23 o 
   1 -11  15       24.39       56.99     22.58 o 
   1 -11  16       12.76       23.07     25.00 o 
   1 -11  17       36.75       37.70     33.06 o 
   1 -11  18        7.11       -1.03     30.81 o 
   1 -11  19       10.43       25.81     29.59 o 
   1 -12 -14        1.80       -0.44     36.78 o 
   1 -12 -13       37.30       27.29     23.17 o 
   1 -12 -12       12.88       -0.67     32.00 o 
   1 -12 -11        1.56       18.52     22.07 o 
   1 -12 -10        7.72       -5.34     25.86 o 
   1 -12  -9      105.19      146.13     26.47 o 
   1 -12  -8      128.16      162.54     26.34 o 
   1 -12  -7       87.71       83.05     20.99 o 
   1 -12  -6        1.63       28.10     25.26 o 
   1 -12  -5      179.77      209.13     28.64 o 
   1 -12  -4      115.23      242.20     29.54 o 
   1 -12  -3      168.00      137.13     31.79 o 
  -1 -12   2       51.51       62.60     18.18 o 
  -1 -12   1       67.64       62.29     50.04 o 
   1 -12   0        6.42        2.06     17.16 o 
   1 -12   1       79.94       49.82     18.50 o 
   1 -12   2       61.01       89.28     22.50 o 
   1 -12   3      171.35      190.68     26.24 o 
   1 -12   4       96.75      109.53     47.79 o 
  -1 -12  -5      157.92      168.33     35.38 o 
   1 -12   6        1.73        2.10     20.57 o 
  -1 -12  -7       84.63       69.62     38.11 o 
  -1 -12  -8      125.42      133.50     32.11 o 
   1 -12   9      106.44       97.33     19.77 o 
   1 -12  10        8.18       26.65     19.13 o 
   1 -12  11        1.60       -3.63     33.01 o 
   1 -12  12       10.92       14.65     34.61 o 
   1 -12  13       31.44       47.03     23.91 o 
   1 -12  14        1.64       31.95     30.91 o 
   1 -13  -7       46.43       52.32     21.72 o 
   1 -13  -6       17.26       57.60     32.83 o 
   1 -13  -5       21.64       41.32     19.44 o 
   1 -13  -4       78.07       62.12     20.77 o 
   1 -13  -3       12.32       21.32     21.68 o 
   1 -13  -2       32.69       52.92     20.75 o 
   1 -13  -1      160.73      121.36     34.37 o 
   1 -13   0      139.18      105.69     22.95 o 
   1 -13   2       40.83        5.87     31.81 o 
   1 -13   3        6.53       35.03     34.39 o 
   1 -13   4       66.84       56.95     22.97 o 
   1 -13   5       22.71       15.53     35.06 o 
   1 -13   6       34.86       41.41     24.81 o 
  -2   0   2       73.03       67.49      7.12 o 
   2   0   2        0.00        2.07      4.94 o 
   2  -1 -33       47.48       59.51     28.16 o 
   2   1 -32        3.25       36.40     31.53 o 
   2   1 -31      170.79      209.75     29.77 o 
   2  -1 -30       22.35       38.53     20.90 o 
   2  -1 -29       66.32       53.42     19.14 o 
   2   1 -28      124.43      153.81     37.50 o 
   2   1 -27       71.58       89.02     21.43 o 
   2   1 -26      105.46      107.03     20.64 o 
   2  -1 -25       25.70       20.16     16.35 o 
   2  -1 -24       29.17       41.70     16.88 o 
   2   1 -23       58.17       54.37     16.09 o 
   2  -1 -22       20.21       20.42     10.66 o 
   2   1 -21       35.14       36.01     11.72 o 
   2  -1 -20       67.55       79.48     11.68 o 
  -2  -1  19       18.65       11.67     11.41 o 
  -2   1  18      150.84      140.97     15.94 o 
  -2   1  17       78.58       76.13     13.03 o 
   2   1 -16      468.46      530.81     36.93 o 
  -2   1  15       55.90       77.11     12.21 o 
  -2   1  14      190.61      214.70     18.93 o 
  -2  -1  13       15.50       24.94      9.09 o 
   2  -1 -12      628.82      746.56     51.38 o 
  -2   1  11      194.77      224.52     28.07 o 
  -2  -1  10     1594.10     1733.38    215.79 o 
   2   1  -9      798.17      921.81     99.00 o 
   2  -1  -8      244.48      242.91     47.86 o 
   2  -1  -7      575.58      520.21     60.88 o 
  -2  -1   6      183.37      189.20     25.60 o 
  -2   1   5      178.55      165.48     10.61 o 
  -2   1   4       26.08       29.79      7.44 o 
  -2   1   3      173.10      155.23     10.31 o 
  -2  -1   2       32.52       27.41      4.32 o 
  -2   1   2       58.72       52.13      7.88 o 
   2   1  -1      363.01      356.80     11.16 o 
   2  -1  -1      369.47      368.48     32.08 o 
   2   1   0        7.70        5.86      4.40 o 
   2   1   0      312.07      301.15     63.13 o 
   2   1   1       31.24       33.77      4.93 o 
   2  -1   1       58.51       54.29     13.64 o 
   2   1   2      149.31      140.80     29.25 o 
   2  -1   3       31.09       34.24      7.81 o 
   2   1   4      192.13      191.35     37.86 o 
   2  -1   5      204.47      205.42     33.82 o 
  -2   1  -6      574.31      548.11     94.04 o 
   2  -1   7      219.16      218.93     15.17 o 
   2  -1   8      910.15     1018.92    218.34 o 
  -2   1  -9     1710.24     1648.64     40.61 o 
   2  -1   9     1844.52     2053.85    323.44 o 
   2  -1  10      170.11      192.44     25.48 o 
  -2  -1 -11      533.67      192.44    304.11 o 
   2   1  12       13.30       18.99      8.29 o 
   2   1  13      182.38      177.76     14.57 o 
   2   1  14       66.53       78.71     13.43 o 
   2  -1  15      453.36      480.53     31.62 o 
  -2   1 -16       88.39       95.84     13.35 o 
   2   1  17      161.52      152.32     22.57 o 
  -2   1 -18       21.97       16.76      8.31 o 
   2   1  19       56.64       61.97     13.86 o 
   2   1  20       41.22       46.02     13.33 o 
   2   1  21       17.02       13.58     12.80 o 
  -2  -1 -22       56.69       51.83     16.94 o 
  -2   1 -23       25.72       28.98     22.51 o 
  -2   1 -24       25.14       17.28     21.80 o 
  -2  -1 -25      125.42      108.47     29.93 o 
  -2   1 -26       60.01       65.10     25.81 o 
  -2   1 -27      104.35       67.44     30.05 o 
  -2   1 -28       59.86       57.59     22.46 o 
  -2   1 -29       25.74       22.22     30.03 o 
  -2   1 -30      157.31      149.10     30.73 o 
  -2  -1 -31        3.86       34.56     26.66 o 
   2   2 -33        4.30       14.25     31.13 o 
   2  -2 -32       60.97       64.11     25.10 o 
   2   2 -31       40.89       23.15     28.33 o 
   2  -2 -30      248.54      306.30     33.64 o 
   2   2 -29       36.53       59.05     20.25 o 
   2  -2 -28       80.00       76.57     20.03 o 
   2  -2 -27      311.82      340.10     57.19 o 
   2  -2 -26      406.24      502.61     42.32 o 
   2   2 -25       82.15      102.49     19.25 o 
   2  -2 -24       16.36       17.54     15.03 o 
   2   2 -23      107.81      121.97     30.33 o 
   2  -2 -22       61.89       58.41     13.83 o 
   2  -2 -21      108.01      127.30     18.69 o 
  -2  -2  20      112.01      117.49     17.22 o 
  -2  -2  19        8.04       13.46     12.60 o 
   2  -2 -18      132.20      140.68     17.18 o 
  -2   2  17       53.40       50.47     12.06 o 
  -2   2  16      581.54      666.08     75.35 o 
  -2  -2  15       71.55       67.38     12.28 o 
   2  -2 -14      709.51      768.15     85.82 o 
  -2  -2  13      164.52      181.65     21.17 o 
  -2   2  12      365.95      406.69     49.95 o 
  -2  -2  11        2.65        6.59      7.99 o 
  -2  -2  10      115.16      105.33     24.52 o 
   2   2  -9      575.76      701.74    111.09 o 
  -2  -2   8      255.21      305.67     56.50 o 
  -2  -2   7      891.40      903.27    195.77 o 
   2  -2  -6      678.07      675.25     97.31 o 
  -2  -2   5      374.39      359.61     70.92 o 
  -2  -2   4      482.53      467.16     11.00 o 
   2  -2  -4      628.11      617.19     93.86 o 
  -2  -2   3       65.29       64.30      4.01 o 
  -2   2   3       92.20       96.80     12.06 o 
   2  -2  -2      939.62      839.44    192.31 o 
  -2   2   1     1134.43     1142.21    310.23 o 
   2   2   0     1219.55     1203.20     66.86 o 
   2   2   1      540.96      507.14     10.48 o 
   2   2   1      948.49      855.35    123.89 o 
  -2   2  -2       86.84       84.01     18.83 o 
  -2  -2  -3      578.20      568.35    100.05 o 
  -2   2  -4      321.38      322.33     30.72 o 
   2  -2   5      645.11      635.28     37.49 o 
  -2   2  -6      868.28      877.51     49.62 o 
  -2   2  -7      301.14      323.20     79.76 o 
  -2   2  -8      681.39      798.88    123.16 o 
  -2   2  -9       98.79      100.72     21.42 o 
  -2   2 -10        2.36        9.14      9.70 o 
   2   2  11      322.79       98.00    183.80 o 
   2   2  12      129.71      132.69      7.26 o 
   2   2  12      176.47      225.49     46.42 o 
   2   2  13      612.31      632.78     26.60 o 
   2   2  14       81.97       84.81     18.07 o 
  -2   2 -15      687.10      642.62     31.78 o 
   2  -2  15      691.66      761.35    126.17 o 
   2   2  16       60.80       50.24     13.15 o 
  -2   2 -17      116.18      114.20     13.51 o 
  -2   2 -18        7.41       13.06     13.89 o 
  -2  -2 -19      115.88      118.07     15.02 o 
  -2  -2 -20      108.28       97.59     14.20 o 
  -2   2 -21       73.71       70.33     17.75 o 
  -2   2 -22       97.07       85.70     18.52 o 
  -2   2 -23       16.19       16.49     11.20 o 
  -2  -2 -24       73.43       82.01     23.91 o 
  -2   2 -25      359.38      347.22     36.12 o 
  -2   2 -26      371.61      355.11     71.03 o 
  -2   2 -27       93.07       96.10     21.92 o 
  -2   2 -28       31.03       34.96     25.64 o 
  -2   2 -29      219.20      200.94     33.65 o 
  -2  -2 -30       34.38       47.63     28.11 o 
  -2  -2 -31       68.34       73.25     25.55 o 
   2   3 -32      175.17      184.11     31.02 o 
   2   3 -31      112.93      123.32     36.92 o 
   2   3 -30       16.34        3.25     31.05 o 
   2   3 -29       53.59       77.51     22.04 o 
   2   3 -28        8.66       38.70     19.23 o 
   2   3 -27      354.60      423.94     35.06 o 
   2  -3 -26       81.13       82.78     20.60 o 
   2   3 -25       71.78       71.19     19.82 o 
   2  -3 -24      127.42      142.04     20.48 o 
   2  -3 -23       37.26       44.18     13.71 o 
  -2  -3  22        9.85       13.19     14.37 o 
   2   3 -21      154.59      178.30     20.23 o 
   2  -3 -20        7.08       14.54     12.04 o 
   2   3 -19      132.64      137.37     18.13 o 
   2   3 -18       29.84       35.67     10.81 o 
  -2  -3  17      387.10      397.52     24.77 o 
  -2  -3  16       46.07       41.81     13.13 o 
   2  -3 -15       65.99       71.28     17.13 o 
  -2   3  14       99.91       98.57     13.19 o 
  -2   3  13      324.75      345.81     65.99 o 
  -2   3  12      613.26      619.16    112.24 o 
   2   3 -11      526.56      532.68     87.35 o 
  -2   3  10      223.74      226.24     29.56 o 
  -2   3   9      194.68      218.67     28.28 o 
  -2  -3   8      213.34      200.51     27.19 o 
   2  -3  -7     1431.67     1410.69    113.16 o 
   2  -3  -6      591.97      613.47     36.66 o 
  -2   3   5      149.74      146.67     20.21 o 
  -2   3   4     1605.61     1780.63    454.72 o 
  -2   3   3      904.16      967.73    185.51 o 
  -2   3   2      210.96      194.46     17.70 o 
  -2   3   1      769.78      803.81     88.39 o 
  -2   3   0      670.85      653.14    113.90 o 
  -2   3  -1      219.79      244.38     13.69 o 
  -2  -3  -2      918.64      922.89     43.64 o 
   2   3   3     1909.84     2168.53    198.87 o 
  -2  -3  -4      178.22      195.83     35.78 o 
  -2   3  -5      518.52      464.81     23.61 o 
  -2   3  -6     1242.43     1234.03    208.00 o 
  -2  -3  -7      247.19      222.32     73.05 o 
  -2   3  -8      197.16      235.56     31.60 o 
   2   3   9      193.25      180.38     41.75 o 
   2  -3  10      580.12      564.77    102.35 o 
   2   3  11      705.21      805.79     85.76 o 
   2  -3  12      386.98      473.68     73.05 o 
  -2   3 -13      105.53      136.86     16.62 o 
   2   3  14       76.48       70.56     12.89 o 
  -2   3 -15       46.47       48.51     12.56 o 
   2   3  16      400.41      354.18     82.79 o 
  -2  -3 -17       35.56       25.68     17.14 o 
  -2   3 -18      123.77      107.50     34.33 o 
  -2  -3 -19        7.84       22.96     18.02 o 
  -2  -3 -20      169.55      168.34     51.30 o 
  -2   3 -21        9.26       14.88     18.16 o 
  -2   3 -22       42.96       39.86     19.84 o 
  -2  -3 -23      130.00      136.59     24.40 o 
  -2   3 -24       67.92       46.99     20.39 o 
  -2   3 -25       94.71       89.98     20.34 o 
  -2   3 -26      305.21      288.74     39.53 o 
  -2   3 -27        8.29        1.87     30.93 o 
  -2   3 -28       49.94       64.56     24.30 o 
  -2   3 -29       13.87       30.90     27.47 o 
  -2  -3 -30       96.76       90.91     34.30 o 
   2   4 -32       70.45      114.96     28.49 o 
   2  -4 -31       34.69       44.09     25.01 o 
   2  -4 -30       22.98       29.59     25.64 o 
   2   4 -29       92.95       90.77     24.09 o 
   2   4 -28       38.00       49.04     20.22 o 
   2   4 -27       50.92       39.30     30.59 o 
   2   4 -26       13.72        7.39     22.55 o 
   2   4 -25       51.73       45.30     18.27 o 
   2   4 -24       33.53       44.34     28.35 o 
   2   4 -23       83.27       90.02     19.35 o 
   2   4 -22      166.47      159.10     21.25 o 
   2  -4 -21      220.23      235.78     32.78 o 
  -2  -4  20      215.96      197.09     33.69 o 
  -2  -4  19      369.74      386.53     74.94 o 
  -2  -4  18      264.56      239.56     49.13 o 
   2  -4 -17      195.71      188.91     26.04 o 
   2   4 -16        2.01        3.81      5.75 o 
  -2   4  16        2.50        8.52     10.37 o 
   2   4 -15       26.31       36.11     15.47 o 
  -2   4  14        0.87        0.44     10.56 o 
   2  -4 -13       89.12      102.51     13.40 o 
  -2  -4  12       11.32        9.80      7.72 o 
  -2   4  11     1029.19     1038.67    114.75 o 
  -2   4  10      243.20      221.13     32.90 o 
  -2  -4   9      446.36      469.76     49.31 o 
  -2  -4   8     2494.67     2488.82    122.80 o 
  -2  -4   7      141.53      133.71     11.35 o 
  -2   4   6      138.05      127.34      9.84 o 
  -2  -4   5     1244.39     1272.20     18.12 o 
  -2   4   5     1963.24     1890.70    157.82 o 
  -2   4   4      895.85      840.13     59.60 o 
  -2   4   3       56.33       43.93     10.92 o 
  -2   4   2      696.23      677.79     28.16 o 
  -2   4   1      234.04      222.12     11.41 o 
  -2  -4   0      251.54      240.24     34.83 o 
  -2  -4  -1      583.84      571.08     92.61 o 
   2   4   2       10.22       10.02      2.93 o 
  -2  -4  -2       50.27       47.09     12.88 o 
  -2   4  -3      797.97      796.15     91.04 o 
  -2  -4  -4     1900.71     2019.44    127.90 o 
   2   4   5      116.21      110.92     10.75 o 
   2   4   6      132.58      132.29     19.95 o 
   2  -4   7     2092.89     1977.43    234.13 o 
   2  -4   8      479.75      645.83     30.72 o 
   2   4   8      516.74      580.15     32.78 o 
   2  -4   9      217.97      170.85     57.30 o 
  -2   4 -10     1091.34     1187.30     50.55 o 
  -2   4 -11       11.66       18.22     10.12 o 
   2   4  12       86.93      104.04     18.13 o 
   2   4  13        0.92       -0.88     10.21 o 
  -2   4 -14       26.37       30.12     10.82 o 
   2   4  15        2.27        3.45     11.76 o 
   2   4  16      171.10      142.72     28.55 o 
   2   4  17      259.43      254.48     22.62 o 
  -2   4 -18      310.01      259.04     28.90 o 
  -2   4 -19      223.51      209.76     21.46 o 
  -2  -4 -20      193.95      160.31     22.92 o 
  -2  -4 -21      140.53      127.52     22.50 o 
  -2  -4 -22       73.08       61.11     19.90 o 
  -2  -4 -23       33.72       27.37     18.86 o 
  -2  -4 -24       60.86       91.42     19.64 o 
  -2  -4 -25       13.53       20.60     18.39 o 
  -2  -4 -26       58.57       93.69     23.15 o 
  -2  -4 -27       32.04       27.73     27.74 o 
  -2  -4 -28       87.79       60.79     25.30 o 
  -2  -4 -29       20.40       51.15     25.63 o 
  -2  -4 -30       39.48       57.22     33.53 o 
   2   5 -31       13.43       -5.01     35.88 o 
   2   5 -30       22.27       26.43     29.19 o 
   2   5 -29       14.61       23.45     26.58 o 
   2   5 -28        6.06       18.25     20.70 o 
   2   5 -27       42.48       46.32     20.64 o 
   2  -5 -26        4.25       19.43     19.74 o 
   2  -5 -25       75.15      103.82     20.93 o 
   2   5 -24       32.95       29.57     17.96 o 
   2   5 -23       23.38       23.13     12.92 o 
   2  -5 -22       77.10       81.39     15.69 o 
   2  -5 -21      307.65      307.12     35.82 o 
  -2   5  20      129.79      110.53     29.69 o 
  -2  -5  19      217.24      167.27     38.20 o 
   2  -5 -18     1825.92     1387.46    400.47 o 
  -2   5  17       12.32       11.66     11.38 o 
   2  -5 -16      103.30       80.27     35.09 o 
   2  -5 -15      607.23      500.99    145.95 o 
  -2   5  14      334.93      322.27     51.04 o 
  -2  -5  13       43.95       44.96     10.58 o 
  -2   5  12      333.82      336.22     23.15 o 
  -2   5  11      269.39      270.99     40.30 o 
  -2   5  10       31.88       25.80     11.18 o 
  -2  -5   9      226.95      244.37     24.00 o 
  -2  -5   8      246.72      263.35     16.47 o 
  -2  -5   7     1069.39     1201.94     65.26 o 
  -2   5   6      220.96      212.26     18.40 o 
  -2  -5   5       77.89       62.70      8.22 o 
  -2  -5   4      394.51      392.92     10.43 o 
  -2   5   4      645.01      711.12     31.22 o 
  -2  -5   3     1092.46     1012.58     14.50 o 
  -2   5   3     1115.33     1161.95     38.94 o 
  -2  -5   2        0.85        0.68      1.85 o 
  -2   5   2       36.92       41.11     11.69 o 
  -2   5   1      324.35      353.82     23.46 o 
  -2   5   0      296.70      313.56     22.61 o 
   2   5   1       43.02       47.75      4.46 o 
  -2   5  -1       43.73       29.01     16.11 o 
  -2  -5  -2      943.24     1002.50     96.38 o 
  -2  -5  -3      629.55      654.29     37.27 o 
   2   5   4       71.10       62.76      9.77 o 
   2   5   5      185.31      185.92     15.76 o 
   2   5   6      897.18      895.85     92.52 o 
  -2  -5  -7      228.51      207.10     14.57 o 
   2  -5   8      240.28      230.54     58.06 o 
   2  -5   9       33.65       19.66      8.56 o 
   2   5   9       36.73       39.18     10.22 o 
   2   5  10      320.02      339.12     40.25 o 
  -2   5 -11      290.09      297.32     22.06 o 
   2   5  12       44.01       45.97     12.19 o 
  -2   5 -13      308.90      308.75     24.95 o 
   2   5  14      700.89      774.94     89.19 o 
   2   5  15      122.90      142.02     29.59 o 
   2   5  16       12.75       17.08     15.40 o 
   2  -5  17     2099.27     2122.49    290.46 o 
  -2   5 -18      227.94      227.28     23.61 o 
   2  -5  19      138.98      153.35     29.52 o 
  -2  -5 -20      261.20      218.08     27.36 o 
  -2  -5 -21       75.12       71.64     17.57 o 
  -2   5 -22       25.16       33.77     13.99 o 
  -2  -5 -23       39.29       18.43     18.24 o 
  -2  -5 -24       70.28       68.58     19.08 o 
  -2  -5 -25        4.50       -1.07     24.07 o 
  -2  -5 -26       50.55       21.16     27.68 o 
  -2  -5 -27        5.72       -6.26     60.80 o 
  -2  -5 -28       14.24       16.44     32.96 o 
  -2  -5 -29       21.47        8.36     39.20 o 
   2  -6 -28       42.37       51.12     21.66 o 
   2  -6 -27        0.83        1.95     42.34 o 
   2  -6 -26       39.10       26.22     27.99 o 
   2  -6 -25       38.67       45.85     21.62 o 
   2  -6 -24        1.26        3.96     12.73 o 
   2  -6 -23       68.89       50.74     13.62 o 
   2  -6 -22        5.48        3.43     13.04 o 
  -2   6  21      198.08      145.81     43.18 o 
  -2   6  20       45.32       28.31     16.37 o 
  -2   6  19        2.10        2.12     12.60 o 
  -2   6  18       46.85       57.61     13.42 o 
  -2   6  17      383.50      308.48     64.45 o 
   2  -6 -16      531.51      395.08    130.08 o 
   2  -6 -15      588.18      460.03    117.86 o 
   2  -6 -14      634.24      604.23     68.48 o 
  -2   6  13      217.00      197.38     19.07 o 
   2  -6 -12      657.72      621.40     55.19 o 
  -2  -6  11      266.30      275.72     29.03 o 
  -2   6  10       95.80       98.81     12.98 o 
   2  -6  -9      123.00      114.18     16.87 o 
   2  -6  -8       89.83       94.52     12.38 o 
  -2  -6   7      316.80      343.45     42.58 o 
  -2  -6   6       39.27       46.42     10.55 o 
  -2  -6   5       64.10       63.65     15.43 o 
  -2   6   4      212.92      204.28     15.45 o 
  -2   6   3       43.12       38.34      8.74 o 
  -2   6   2      629.15      595.66     21.46 o 
  -2   6   1        8.95        7.16      6.43 o 
   2   6   0        8.69        2.42      6.31 o 
   2   6   1      528.08      537.58     36.74 o 
   2   6   2       49.06       47.70      9.87 o 
   2   6   3      184.56      199.47     17.98 o 
  -2  -6  -4       74.24       82.71     12.46 o 
   2   6   5       44.84       53.13     12.84 o 
   2  -6   6      270.59      204.91     91.23 o 
   2   6   7       95.33       63.05     64.18 o 
   2   6   8      107.17       96.57     17.53 o 
   2   6   9      111.55      103.56     28.07 o 
   2  -6  10      303.60      306.88     21.96 o 
   2   6  11      558.16      560.71     28.56 o 
   2   6  12      225.77      238.35     22.50 o 
   2   6  13      572.57      555.41     60.77 o 
   2   6  14      630.42      612.08     49.58 o 
  -2   6 -15      607.81      618.82     61.38 o 
   2  -6  16      382.70      376.98     34.58 o 
  -2   6 -17       41.45       43.70     15.08 o 
  -2   6 -18        2.03       15.68     13.62 o 
  -2  -6 -19       38.51       38.31     16.35 o 
  -2   6 -20      206.24      208.73     24.81 o 
  -2  -6 -21        5.66       13.16     16.16 o 
  -2   6 -22       72.93       74.10     17.97 o 
  -2   6 -23        1.35       -1.84     18.20 o 
  -2  -6 -24       34.99       32.14     17.26 o 
  -2  -6 -25       35.61       22.05     21.11 o 
   2  -6  26        0.97       -7.25     20.65 o 
  -2  -6 -27       36.40       44.19     21.40 o 
  -2  -6 -28       11.37      -14.95     33.04 o 
   2  -7 -27       71.19       46.41     32.66 o 
   2  -7 -26       50.62       54.92     22.67 o 
   2  -7 -25      148.04      141.71     25.64 o 
   2  -7 -24       90.82       55.39     31.20 o 
  -2   7  23       83.49       47.61     38.61 o 
   2  -7 -22      153.48       88.84     38.58 o 
   2  -7 -21       72.92       55.59     16.26 o 
  -2   7  20      242.23      197.94     49.85 o 
   2  -7 -19      222.71      149.63     21.00 o 
   2  -7 -18      265.80      240.91     90.93 o 
  -2   7  17      174.31      151.95     52.10 o 
   2  -7 -16      527.29      516.77     45.59 o 
   2  -7 -15       78.67       73.51     15.03 o 
  -2  -7  14      296.30      272.09     23.45 o 
   2  -7 -13      287.09       82.64    129.18 o 
   2  -7 -12       36.42       26.17     10.52 o 
   2  -7 -11       48.61       57.04     12.27 o 
  -2  -7  10      134.43      148.76     39.26 o 
  -2  -7   9      117.16      118.15     24.22 o 
   2  -7  -8      512.23      560.67     44.78 o 
  -2  -7   7      158.13      153.15     23.10 o 
  -2  -7   6       45.66       40.43     10.15 o 
  -2  -7   5     1135.95     1156.25     59.34 o 
  -2  -7   4      152.88      156.61     13.76 o 
  -2  -7   3      151.34      148.83     13.20 o 
  -2  -7   2       41.46       34.95      7.45 o 
  -2  -7   1        5.62        2.16      7.74 o 
   2   7   0        6.57        1.99      7.74 o 
   2   7   1       48.30       29.86      7.67 o 
   2   7   2      143.54      148.26     14.28 o 
   2   7   3      165.96      178.21     17.54 o 
   2   7   4     1083.47     1214.48     36.52 o 
   2   7   5       45.19       45.94     11.97 o 
   2   7   6      164.29      177.18     17.09 o 
   2   7   7      444.02      451.35     23.61 o 
   2   7   8      115.27      107.40     15.79 o 
   2   7   9      134.34      161.31     31.87 o 
   2   7  10       51.55       64.00     13.57 o 
   2   7  11       33.95       22.69     11.00 o 
   2   7  12      266.69      266.41     27.23 o 
   2   7  13      352.30      354.01     41.70 o 
   2   7  14       91.67      104.21     17.83 o 
   2  -7  15      621.84      596.17     37.31 o 
   2  -7  16      205.34      258.56     37.67 o 
   2  -7  17      303.01      360.40     40.18 o 
  -2  -7 -18      221.95      217.05     25.87 o 
   2  -7  19      244.99      267.28     41.14 o 
   2  -7  20       62.86       42.61     17.64 o 
  -2   7 -21      176.99      188.16     39.62 o 
  -2   7 -22       99.55       96.59     23.25 o 
  -2   7 -23      106.59      113.25     21.88 o 
   2  -7  24      127.94      120.25     25.60 o 
   2  -7  25       43.41       41.84     22.25 o 
   2  -7  26       66.71       70.54     26.10 o 
  -2  -7 -27       16.50       46.58     26.18 o 
  -2  -8  26       13.29       12.30     21.19 o 
  -2  -8  25       22.22       28.27     17.85 o 
  -2  -8  24       10.96        9.74     22.93 o 
  -2  -8  23       45.94       43.25     17.09 o 
  -2  -8  22      117.57      100.68     29.94 o 
  -2   8  21      174.10      123.30     65.40 o 
  -2   8  20       67.07       60.82     15.96 o 
  -2   8  19        2.41        6.28     13.91 o 
  -2   8  18       51.57       42.07     14.58 o 
  -2  -8  17       10.54        5.18     14.32 o 
   2  -8 -16       45.50       26.47     15.32 o 
   2  -8 -15      111.42      115.50     20.44 o 
  -2  -8  14      114.16       94.35     17.21 o 
  -2  -8  13       85.26       78.81     15.50 o 
   2  -8 -12       45.05       10.62     32.96 o 
  -2  -8  11       78.16       62.48     13.16 o 
  -2  -8  10      392.74      451.70     70.59 o 
  -2  -8   9       33.28       23.17     15.49 o 
  -2  -8   8      337.25      346.29     42.61 o 
  -2  -8   7      143.66      169.02     16.36 o 
  -2  -8   6      709.05      726.87    118.75 o 
  -2  -8   5      429.12      447.52     23.82 o 
  -2  -8   4      493.58      464.23     23.81 o 
  -2  -8   3      488.40      541.81     23.92 o 
  -2  -8   2      549.92      527.03     24.60 o 
  -2  -8   1      153.41      151.30     17.85 o 
   2  -8   0      129.63      123.41     13.70 o 
   2   8   1      487.35      495.97     35.47 o 
   2   8   2      556.03      559.92     35.69 o 
   2   8   3      416.15      421.30     87.20 o 
   2   8   4      434.16      532.19     83.97 o 
   2   8   5      638.90      680.91     46.04 o 
   2  -8   6      168.94      193.09     37.39 o 
   2   8   7      357.23      380.79     25.74 o 
   2   8   8       29.59       27.01     20.04 o 
   2   8   9      335.16      350.90     24.70 o 
   2   8  10       66.18       56.76     14.58 o 
   2   8  11       52.02       53.26     14.79 o 
   2   8  12      100.32       90.87     17.21 o 
   2   8  13      135.26      128.60     25.66 o 
   2  -8  14      105.64       96.59     23.94 o 
   2  -8  15       48.64       35.43     15.64 o 
   2  -8  16        8.99       10.90     16.01 o 
   2  -8  17       43.30       23.31     17.23 o 
  -2   8 -18        2.87        2.10     16.28 o 
  -2   8 -19       76.61       47.68     25.62 o 
   2  -8  20      201.49      169.49     25.68 o 
  -2   8 -21      117.69      125.98     30.82 o 
   2  -8  22       54.63       58.97     21.89 o 
   2  -8  23       12.80        6.72     20.22 o 
   2  -8  24       18.74       30.93     25.01 o 
  -2  -8 -25       15.35       23.34     32.55 o 
   2  -9 -22       21.95       28.68     21.31 o 
  -2   9  21        8.14       19.73     16.67 o 
  -2  -9  20       62.26       66.65     18.57 o 
   2  -9 -19       11.75        8.04     17.04 o 
   2  -9 -18       99.54       91.37     18.37 o 
  -2  -9  17        4.35        4.02     14.75 o 
  -2  -9  16       28.63       29.09     14.73 o 
   2  -9 -15        0.67       -3.99     15.31 o 
   2  -9 -14       14.43       41.41     15.14 o 
   2  -9 -13       38.44       43.00     16.54 o 
   2  -9 -12       17.72        8.97     14.69 o 
   2  -9 -11       59.51        7.31     28.55 o 
   2  -9 -10        8.39       18.31     11.10 o 
   2  -9  -9       34.85       26.28     11.51 o 
   2  -9  -8      146.73      142.89     40.20 o 
  -2  -9   7      145.39      136.72     16.10 o 
  -2  -9   6       46.53       44.72     11.72 o 
  -2  -9   5      176.88      148.34     16.27 o 
  -2  -9   4       41.10       37.61      9.88 o 
  -2  -9   3      233.40      244.10     18.49 o 
  -2  -9   2       82.43       83.09     13.07 o 
  -2  -9   1      351.37      333.33     22.70 o 
   2  -9   0      298.71      323.22     21.13 o 
   2   9   1       84.23       80.31     12.85 o 
   2   9   2      267.40      261.48     19.64 o 
   2   9   3       47.78       57.67     17.68 o 
   2   9   4      155.05      162.34     18.11 o 
   2   9   5       46.77       54.82     14.08 o 
   2   9   6      122.15      143.29     19.88 o 
   2  -9   7      172.81      206.19     33.31 o 
   2   9   8       30.26       24.99     14.76 o 
   2   9   9        9.13        8.40     13.10 o 
   2   9  10       56.69       60.13     15.56 o 
   2  -9  11       15.93       15.37     16.09 o 
   2  -9  12       44.01       23.70     15.48 o 
   2  -9  13       13.54       29.37     16.46 o 
   2  -9  14        0.61       11.54     19.31 o 
   2  -9  15       24.16       12.88     17.53 o 
   2  -9  16        3.66        9.95     19.15 o 
   2  -9  17      115.39      135.19     23.24 o 
  -2  -9 -18       13.57        6.94     19.69 o 
   2  -9  19       59.93       67.11     20.44 o 
  -2  -9 -20        6.88        0.34     20.25 o 
  -2   9 -21       18.79        7.52     31.11 o 
   2  -9  22        5.94       21.88     21.25 o 
  -2  -9 -23       64.43       40.25     24.51 o 
  -2  10  21        0.92       -3.43     20.52 o 
   2 -10 -20       12.15        7.89     19.78 o 
   2 -10 -19       17.68        9.36     20.26 o 
   2 -10 -18       46.29       29.17     20.06 o 
   2 -10 -17       41.99       30.21     17.51 o 
   2 -10 -16        3.54        0.65     18.15 o 
   2 -10 -15        1.34       -1.76     17.53 o 
   2 -10 -14       17.98        8.59     17.19 o 
   2 -10 -13       84.75       80.22     20.35 o 
   2 -10 -12       45.96       61.73     19.96 o 
   2 -10 -11       27.92       26.75     16.62 o 
   2 -10 -10       27.56       38.37     17.61 o 
   2 -10  -9       10.67       21.71     16.24 o 
   2 -10  -8       45.82        5.63     15.75 o 
  -2 -10   7       20.19        0.73     13.00 o 
  -2 -10   6      417.06      386.24     24.84 o 
  -2 -10   5       25.08       29.53     22.76 o 
  -2 -10   4       15.71       12.23     15.77 o 
  -2 -10   3      200.13      207.39     34.57 o 
  -2 -10   2      684.48      736.87     34.88 o 
  -2 -10   1       40.57       40.20     24.56 o 
   2 -10   0       46.50       62.52     16.00 o 
   2 -10   1      640.38      378.42    219.35 o 
   2 -10   2      182.08       33.16    137.04 o 
   2 -10   3       13.88       21.91     77.58 o 
   2 -10   4       23.33       36.99     17.40 o 
   2 -10   5      399.83      390.48     35.05 o 
   2 -10   6       17.99       57.64     20.13 o 
   2 -10   7       50.72       57.84     20.14 o 
   2 -10   8       12.66       27.79     15.58 o 
   2 -10   9       23.13       10.77     19.41 o 
   2 -10  10       29.81       41.21     17.26 o 
   2 -10  11       41.99       47.15     17.17 o 
   2 -10  12       93.82      113.59     21.57 o 
   2 -10  13       17.38       17.03     16.84 o 
   2 -10  14        1.19       -0.76     19.62 o 
   2 -10  15        4.10       -4.34     21.63 o 
   2 -10  16       36.68       34.14     20.91 o 
   2 -10  17       42.66       40.63     22.56 o 
  -2 -10 -18       20.23       25.59     24.57 o 
  -2  10 -19       11.43        4.10     22.96 o 
  -2  10 -20        0.81      -13.04     25.53 o 
   2 -11 -17       35.82       39.25     21.99 o 
   2 -11 -16       61.64       76.76     22.35 o 
   2 -11 -15       85.67       73.91     23.95 o 
   2 -11 -14       21.98       10.66     20.72 o 
   2 -11 -13       44.05       15.88     19.36 o 
   2 -11 -12      122.52      134.81     24.82 o 
   2 -11 -11       12.14       23.68     19.06 o 
   2 -11 -10        7.17       -4.72     17.39 o 
   2 -11  -9        9.88       17.95     17.06 o 
   2 -11  -8       64.04       67.83     19.16 o 
   2 -11  -7       64.02       51.33     18.16 o 
   2 -11  -6       16.41       31.37     16.51 o 
   2 -11  -5       60.75       56.44     19.12 o 
   2 -11  -4       34.78       37.47     18.03 o 
   2 -11  -3        9.24      -18.11     17.43 o 
   2 -11  -2       97.04       95.47     22.38 o 
   2 -11  -1       46.86       18.85     16.69 o 
   2 -11   0       55.88       25.88     16.81 o 
   2 -11   1      108.38       99.86     21.94 o 
   2 -11   2        9.41       -5.74     17.05 o 
   2 -11   3       29.40       35.15     17.77 o 
   2 -11   4       54.90       50.56     18.90 o 
   2 -11   5       17.71       16.49     18.52 o 
   2 -11   6       59.60       43.47     20.85 o 
   2 -11   7       67.59       59.74     21.91 o 
   2 -11   8       11.61        6.54     23.22 o 
   2 -11   9        6.71       -1.90     20.58 o 
   2 -11  10       10.88       26.68     21.11 o 
   2 -11  11      140.59      152.38     25.11 o 
   2 -11  12       44.78       43.61     30.01 o 
   2 -11  13       23.44       15.65     26.94 o 
   2 -11  14       76.85       90.48     24.53 o 
   2 -11  15       65.32       56.95     27.14 o 
   2 -11  16       30.11       44.09     23.40 o 
   2 -11  17       40.80       40.89     27.15 o 
   2 -12 -12       59.43       51.58     23.14 o 
   2 -12 -11       57.86       72.84     22.88 o 
   2 -12 -10        4.08       -2.98     22.56 o 
   2 -12  -9       98.89       88.99     24.81 o 
   2 -12  -8      105.63       80.25     24.37 o 
   2 -12  -7       19.60        2.35     19.85 o 
   2 -12  -6       13.62       30.38     19.38 o 
   2 -12  -5       20.38       29.71     19.12 o 
   2 -12  -4       48.53       27.41     18.95 o 
   2 -12  -3        3.60        0.93     19.22 o 
   2 -12  -2       11.99        5.57     19.13 o 
   2 -12  -1       24.50       -0.17     20.06 o 
   2 -12   0       20.85       27.57     19.11 o 
   2 -12   1       13.91       33.14     20.41 o 
   2 -12   2        3.94      -18.83     20.23 o 
   2 -12   3       40.70       31.46     20.81 o 
   2 -12   4       17.35        4.32     20.81 o 
   2 -12   5       11.60       26.10     21.35 o 
   2 -12   6       22.69       44.27     21.82 o 
   2 -12   7       91.56       94.55     23.63 o 
   2 -12   8       92.11      116.52     28.86 o 
   2 -12   9        3.50       18.04     25.98 o 
   2 -12  10       66.33       54.30     22.77 o 
   2 -12  11       58.16       69.65     25.40 o 
   2 -12  12        3.56       99.00     30.60 o 
   3   1 -32       32.71       38.22     23.21 o 
   3  -1 -31        9.48       18.59     20.75 o 
   3  -1 -30       49.05       52.48     19.23 o 
   3  -1 -29       32.48       39.58     24.70 o 
   3  -1 -28       37.37       41.49     17.00 o 
   3  -1 -27      132.90      138.64     44.34 o 
   3   1 -26       71.12       35.38     17.62 o 
   3  -1 -25       43.24       49.56     15.97 o 
   3  -1 -24        6.51        1.93     12.90 o 
   3  -1 -23        5.08        9.37     12.17 o 
   3   1 -22      274.64      200.42     40.76 o 
   3   1 -21       13.20        6.00     10.67 o 
   3   1 -20      220.11      212.65     23.35 o 
   3   1 -19       27.36       23.48      9.89 o 
  -3  -1  18       72.57       58.78     11.66 o 
   3   1 -17      158.35      161.65     16.07 o 
   3  -1 -16      122.59      123.91     23.56 o 
   3  -1 -15      229.36      218.91     18.56 o 
   3  -1 -14      177.42      186.16     33.37 o 
   3  -1 -13      169.19      184.32     18.30 o 
   3  -1 -12      237.09      211.61     45.86 o 
   3  -1 -11      684.32      730.46     56.32 o 
   3  -1 -10      397.43      317.84    102.42 o 
   3  -1  -9      561.98      562.18     22.62 o 
   3   1  -8      148.21      157.09     29.77 o 
   3  -1  -7      406.67      433.03    105.79 o 
   3  -1  -6      338.34      356.56     88.30 o 
  -3   1   5      503.85      523.20    152.68 o 
  -3   1   4      857.77      914.07    106.21 o 
  -3   1   3      831.94      867.27     37.19 o 
   3   1  -2       60.07       64.21     13.88 o 
   3   1  -1      386.37      384.00     21.73 o 
   3   1   0      329.22      361.39     73.49 o 
   3   1   1       71.01       78.90      9.88 o 
   3   1   2      713.71      779.93    165.73 o 
   3   1   3      851.57      894.67    108.58 o 
   3   1   4      586.17      127.02    269.19 o 
   3   1   5      388.41      101.89    189.35 o 
   3   1   6      455.12      115.96    215.91 o 
   3   1   7      156.43       59.75     93.46 o 
   3   1   8      475.35      111.77    222.31 o 
   3  -1   9      450.52       45.13    139.32 o 
   3  -1  10      641.05      100.50    285.28 o 
   3   1  11      274.12       71.94    137.53 o 
   3  -1  12      162.91       70.81     94.99 o 
   3   1  13      185.68       76.32    106.38 o 
   3  -1  14      196.83       63.37     80.13 o 
   3   1  15      115.05       49.12     53.68 o 
   3   1  16      134.03       24.93     46.58 o 
  -3  -1 -17       82.08       15.53     44.63 o 
   3   1  18       23.10       11.07     11.23 o 
  -3  -1 -19      189.66       40.85     74.50 o 
  -3   1 -20       15.74        5.47     11.14 o 
  -3  -1 -21      307.22       57.45    124.40 o 
  -3  -1 -22        4.36       18.36     13.47 o 
  -3   1 -23        7.74        9.18     14.21 o 
  -3   1 -24       39.11       32.81     14.96 o 
  -3   1 -25       81.10       55.40     17.07 o 
  -3   1 -26      128.99      104.76     21.90 o 
  -3   1 -27       41.92       38.46     22.41 o 
  -3   1 -28       38.64       57.67     19.42 o 
  -3   1 -29       45.30       43.25     19.48 o 
  -3  -1 -30        8.76        9.64     21.19 o 
   3   2 -31        8.55       25.47     22.19 o 
   3  -2 -30        7.25       14.16     19.33 o 
   3  -2 -29       45.38       50.05     23.46 o 
   3  -2 -28       15.27       22.37     22.51 o 
   3  -2 -27       18.04       21.60     16.40 o 
   3  -2 -26      102.83       84.89     30.41 o 
   3   2 -25        0.52        9.28     15.42 o 
   3  -2 -24      327.06      293.06     77.29 o 
   3   2 -23       16.64       15.45     12.31 o 
   3   2 -22      171.21      165.10     23.10 o 
   3   2 -21      400.28      358.88     57.20 o 
   3  -2 -20      150.05      126.66     57.86 o 
  -3  -2  19      109.29      106.50     19.60 o 
  -3  -2  18      321.87      327.67     24.23 o 
  -3  -2  17      259.76      245.40     45.15 o 
   3  -2 -16      128.02      124.22     15.95 o 
   3  -2 -15      230.05      241.82     32.70 o 
   3  -2 -14        6.49        3.70      8.30 o 
  -3   2  13      165.79      164.10     49.57 o 
  -3   2  12       53.92       45.05      9.57 o 
   3  -2 -11        0.66        5.07      6.53 o 
  -3   2  10      426.17      418.67     34.34 o 
   3  -2  -9       38.36       36.08     10.50 o 
   3  -2  -8        1.47        4.51      5.19 o 
   3  -2  -7      123.16      123.77     28.94 o 
   3  -2  -6      212.47      200.55     27.17 o 
   3  -2  -5      243.18      260.74     15.20 o 
   3  -2  -4      213.33      236.45     40.26 o 
  -3   2   3      749.34      813.36     34.40 o 
   3   2  -2      507.66      489.78     28.43 o 
   3   2  -1      815.71      812.97    269.99 o 
   3   2   0      972.64     1046.30     27.12 o 
   3   2   1      437.22      454.28    100.39 o 
   3   2   2      743.82      747.84     97.36 o 
   3   2   3      254.09      243.76     15.46 o 
   3   2   4      206.63      189.77     28.85 o 
   3   2   5      178.37      169.04     33.36 o 
   3   2   6      134.67      153.53     13.33 o 
   3   2   7        1.26        4.71      6.82 o 
   3   2   8       38.49       38.77     12.16 o 
   3   2   9      379.71      286.20    129.03 o 
   3   2  10        0.58        0.39      8.91 o 
   3   2  11       46.12       47.57     11.44 o 
   3   2  12      193.49      188.05     23.98 o 
   3   2  13        6.12        0.74      8.81 o 
   3   2  14      242.30      260.73     19.07 o 
   3   2  15      108.10       83.46     14.20 o 
  -3  -2 -16      291.39      266.91     23.26 o 
  -3  -2 -17      277.95      204.19     21.64 o 
  -3  -2 -18       99.16       92.62     16.73 o 
  -3  -2 -19      178.05      185.94     46.39 o 
  -3  -2 -20      401.65      329.52     37.56 o 
   3   2  21      174.55      110.99     46.70 o 
  -3   2 -22       14.29       11.16     14.13 o 
  -3   2 -23      361.31      324.55     34.08 o 
  -3   2 -24        0.44        0.08     16.05 o 
  -3   2 -25      107.32       79.37     23.18 o 
  -3   2 -26       16.28       12.52     17.02 o 
  -3   2 -27       18.15       27.73     25.06 o 
  -3   2 -28       39.03       32.71     19.70 o 
  -3   2 -29        8.40       23.65     20.31 o 
   3  -3 -31       29.76       20.71     23.11 o 
   3  -3 -30       55.74       62.07     19.80 o 
   3  -3 -29       12.23       27.50     19.27 o 
   3   3 -28       36.51       47.57     20.95 o 
   3   3 -27      214.34      236.64     32.87 o 
   3  -3 -26        6.66       14.15     15.25 o 
   3   3 -25       21.36       32.71     15.20 o 
   3  -3 -24       27.72       30.05     14.81 o 
   3   3 -23       29.73       24.31     13.64 o 
   3   3 -22       44.49       34.94     13.86 o 
   3   3 -21      119.56      113.83     17.94 o 
  -3  -3  20       78.37       65.40     22.11 o 
  -3  -3  19       52.06       46.86     13.53 o 
  -3  -3  18      156.93      148.41     17.77 o 
   3  -3 -17      205.59      236.18     25.21 o 
   3  -3 -16      364.03      382.42     97.05 o 
  -3  -3  15      523.72      580.55     28.60 o 
   3  -3 -14      257.32      267.87     56.09 o 
  -3   3  13      206.80      210.99     18.15 o 
   3  -3 -12      175.20      210.71     44.42 o 
   3  -3 -11      138.10      143.41     15.86 o 
   3  -3 -10       13.53       16.50      6.06 o 
  -3   3   9       82.88      104.24     12.82 o 
   3  -3  -8      142.87      140.71     50.39 o 
   3  -3  -7       13.78       21.17      7.67 o 
   3  -3  -6      214.24      229.61     17.34 o 
   3  -3  -5      421.59      397.69     22.10 o 
  -3   3   4      540.68      573.08     50.74 o 
  -3   3   3      205.22      257.67     90.48 o 
  -3   3   2      230.08      221.09     31.64 o 
  -3   3   1      747.14      816.46    148.21 o 
  -3   3   0      725.97      799.73    123.94 o 
   3   3   1      210.11      218.34     35.15 o 
  -3  -3  -2      240.56      258.96     18.99 o 
   3   3   3      460.12      426.96     70.18 o 
   3   3   4      367.54      309.88     50.20 o 
   3   3   5      193.80      180.47     25.93 o 
   3   3   6       15.31       15.33      7.28 o 
   3   3   7      168.95      170.93     16.17 o 
   3   3   8       73.59       77.86     18.07 o 
   3   3   9       13.83       19.06      7.86 o 
   3   3  10      118.84      119.63     27.37 o 
   3   3  11      208.90       88.43    117.35 o 
   3   3  12      173.44       67.73     79.94 o 
   3   3  13      291.15       93.30    151.06 o 
   3   3  14      458.55      192.10    292.50 o 
   3   3  15      412.13      191.08    223.65 o 
  -3   3 -16      185.65      142.25    133.27 o 
   3  -3  17      131.64       56.16     74.04 o 
  -3   3 -18       54.70       20.97     45.95 o 
  -3  -3 -19       84.32       35.22     70.75 o 
  -3  -3 -20      100.25       49.29     48.16 o 
  -3  -3 -21       52.53       51.82     15.50 o 
  -3  -3 -22       34.61       30.52     13.54 o 
  -3  -3 -23       32.01       26.80     16.79 o 
  -3  -3 -24       20.28       13.21     17.82 o 
  -3  -3 -25        5.79      -12.41     17.80 o 
  -3  -3 -26      181.18      145.57     26.95 o 
  -3  -3 -27       35.99       24.12     18.94 o 
  -3  -3 -28       12.34       18.37     20.23 o 
  -3  -3 -29       50.72       36.23     22.01 o 
   3  -4 -30       77.17       58.90     21.77 o 
   3  -4 -29       54.04      109.55     24.57 o 
   3  -4 -28       47.84       66.40     20.10 o 
   3   4 -27       78.89       78.56     18.91 o 
   3   4 -26       31.12       27.88     14.33 o 
   3   4 -25       35.71       21.35     13.78 o 
   3   4 -24       70.13       52.40     15.45 o 
   3   4 -23        3.65        2.60     11.53 o 
   3   4 -22        3.87        3.74     10.69 o 
   3   4 -21       41.59       33.79     13.26 o 
  -3  -4  20       86.55       89.03     15.69 o 
   3  -4 -19       57.24       40.84     13.16 o 
   3  -4 -18       98.10       95.77     30.07 o 
   3  -4 -17      990.28      993.60    226.16 o 
   3  -4 -16      120.83      133.32     44.95 o 
   3  -4 -15       39.22       51.51     11.35 o 
   3  -4 -14      471.32      551.13     81.19 o 
  -3  -4  13      840.50      961.25    118.42 o 
  -3  -4  12      102.84      124.00     16.05 o 
  -3  -4  11       76.74       92.95     23.12 o 
  -3   4  10      242.56      245.98     27.16 o 
  -3   4   9       78.93       78.14     10.86 o 
   3  -4  -8      568.44      542.51    138.34 o 
  -3   4   7      439.03      487.83     81.93 o 
  -3   4   6      128.34      124.35     15.86 o 
  -3   4   5      262.31      247.44     62.99 o 
  -3   4   4       70.72       61.57     26.20 o 
  -3   4   3      114.62       98.76     32.57 o 
  -3   4   2      409.37      415.33    145.02 o 
  -3   4   1      121.29      126.63     15.85 o 
  -3  -4   0      108.11      116.45     23.00 o 
  -3  -4  -1      468.95      484.24     33.63 o 
  -3  -4  -2      123.87      122.45     15.24 o 
  -3  -4  -3       84.18       73.90      6.97 o 
  -3  -4  -4      279.40      285.65     25.82 o 
   3   4   5      121.04      112.36     12.54 o 
   3   4   6      517.69      514.06     22.36 o 
   3  -4   7      625.78      590.36     26.07 o 
  -3   4  -8       66.43       64.92     17.08 o 
  -3   4  -9      203.38       51.64     98.57 o 
  -3   4 -10       65.57       62.18     17.00 o 
  -3   4 -11       95.00       84.50     20.24 o 
   3  -4  12      922.77      858.06     67.99 o 
  -3   4 -13      532.50      520.64     30.18 o 
   3  -4  14       40.53       44.57     13.38 o 
   3  -4  15      137.59      131.72     21.20 o 
   3  -4  16     1164.70     1084.65     70.67 o 
   3   4  17       99.52       84.78     12.97 o 
   3  -4  18       55.44       37.12     13.79 o 
   3  -4  19       72.60       69.60     16.31 o 
   3  -4  20       36.91       25.56     13.77 o 
   3  -4  21        3.88        3.42     13.76 o 
   3  -4  22        3.10        5.09     14.43 o 
   3  -4  23       58.80       62.57     29.35 o 
   3  -4  24       33.39       33.29     17.36 o 
  -3  -4 -25       27.53       26.04     17.14 o 
  -3  -4 -26       66.91       80.77     20.55 o 
  -3  -4 -27       54.26       69.08     23.17 o 
  -3  -4 -28       45.31       50.02     22.67 o 
  -3  -4 -29       69.70       67.92     23.04 o 
   3  -5 -29       85.25       49.67     21.48 o 
   3  -5 -28       14.25       43.80     20.04 o 
   3  -5 -27       68.72      145.78     26.10 o 
   3  -5 -26        9.64        2.28     17.57 o 
   3  -5 -25        2.26       26.68     15.69 o 
   3  -5 -24       38.50       32.11     16.41 o 
   3  -5 -23        2.16       10.71     15.13 o 
   3  -5 -22      172.70      170.52     24.32 o 
   3  -5 -21      227.07      208.72     25.31 o 
   3  -5 -20      167.40      171.09     24.74 o 
   3  -5 -19        9.01       18.75     14.13 o 
  -3   5  18       80.65       87.76     16.75 o 
  -3  -5  17       39.13       37.84     14.51 o 
   3  -5 -16      546.08      578.69     84.83 o 
   3  -5 -15       51.31       54.12     13.51 o 
  -3  -5  14       26.42       31.92     11.62 o 
   3  -5 -13      245.75      245.25     34.21 o 
   3  -5 -12      378.93      351.32     22.70 o 
  -3   5  11       17.14       24.31      9.90 o 
  -3  -5  10      616.83      634.21     30.61 o 
  -3  -5   9       96.68       93.70      9.01 o 
  -3  -5   8       99.66      100.48      7.53 o 
  -3   5   7      158.13      167.93     19.72 o 
  -3   5   6      146.05      131.32     18.39 o 
  -3   5   5       15.41       10.07     12.67 o 
  -3   5   4       19.23       24.51     12.57 o 
  -3   5   3      250.25      252.08     26.39 o 
  -3   5   2      205.63      217.32     60.69 o 
  -3   5   1      299.76      320.22     34.33 o 
  -3   5   0      269.96      229.19     53.90 o 
  -3  -5  -1      244.48      217.62     24.24 o 
  -3  -5  -2      271.14      245.63     34.09 o 
  -3  -5  -3       19.71       16.50      8.59 o 
  -3   5  -4       15.29       11.16      5.95 o 
  -3   5  -5      129.17      110.14     21.92 o 
  -3   5  -6      151.47      166.74     18.05 o 
  -3   5  -7      104.03      101.97     12.96 o 
  -3   5  -8       82.46       50.76     37.52 o 
  -3   5  -9      584.76      572.19    111.83 o 
  -3   5 -10       17.17       26.39     10.81 o 
  -3   5 -11      333.59      281.24     82.94 o 
   3   5  12      206.17      187.15     64.06 o 
  -3   5 -13       24.54       29.31     11.81 o 
  -3   5 -14       48.05       42.58     13.01 o 
  -3   5 -15      634.25      623.98     50.11 o 
  -3   5 -16       44.93       47.00     14.42 o 
  -3   5 -17       87.14       88.82     17.44 o 
  -3  -5 -18        9.29       12.73     13.99 o 
   3  -5  19      140.85      159.29     34.08 o 
  -3  -5 -20      198.01      186.16     34.29 o 
   3  -5  21      144.96      118.28     21.41 o 
  -3  -5 -22        2.57        8.91     14.62 o 
   3  -5  23       32.50       34.43     17.01 o 
   3  -5  24        2.03        5.71     16.54 o 
  -3  -5 -25        9.00        1.97     17.25 o 
   3  -5  26       81.73       98.99     23.14 o 
   3  -5  27       13.10       22.38     20.06 o 
  -3  -5 -28       76.00      103.04     24.52 o 
   3  -6 -27       70.11       50.27     20.25 o 
   3  -6 -26       58.07       81.95     21.69 o 
   3  -6 -25        9.94       19.43     18.47 o 
   3  -6 -24       36.45       29.06     18.15 o 
   3  -6 -23      196.47      158.28     25.45 o 
   3  -6 -22       12.54       17.57     15.71 o 
   3  -6 -21       23.35       47.62     18.87 o 
   3  -6 -20       14.42       10.02     18.85 o 
   3  -6 -19       27.05       32.32     18.29 o 
   3  -6 -18        1.70       23.95     16.18 o 
  -3   6  17       91.55       76.38     17.92 o 
   3  -6 -16       85.44       89.41     16.59 o 
   3  -6 -15      310.18      301.95     35.76 o 
   3  -6 -14       97.94      128.69     18.50 o 
   3  -6 -13      338.12      344.54     55.21 o 
  -3  -6  12      638.12      664.57     62.21 o 
  -3   6  11      461.83      477.63     39.32 o 
  -3  -6  10     1288.88     1341.25     33.00 o 
  -3  -6   9       96.48       91.88      8.68 o 
   3  -6  -8     1562.17     1708.91    147.04 o 
   3  -6  -7      581.11      650.38     92.36 o 
  -3   6   6      676.68      842.48     60.42 o 
   3  -6  -5       38.04       32.52     14.29 o 
   3  -6  -4       61.63       59.49     16.48 o 
  -3   6   3        5.28       12.09     20.77 o 
   3  -6  -2        7.30        5.26     13.00 o 
  -3  -6   1       35.97       34.59     15.38 o 
  -3   6   0       39.20       50.69      8.55 o 
  -3  -6  -1        8.43        6.76      6.42 o 
  -3  -6  -2        5.01        3.00      7.20 o 
  -3   6  -3       53.51       50.39     10.48 o 
   3   6   4       43.65       43.44      7.46 o 
   3   6   5      654.37      752.15     95.16 o 
   3   6   6      529.72      553.20    107.11 o 
   3   6   7     1503.97      685.82    763.59 o 
  -3   6  -8       99.27       94.33     14.53 o 
  -3   6  -9     1267.72     1293.74     43.46 o 
  -3   6 -10      435.79      439.01     30.15 o 
  -3   6 -11      592.34      626.06     33.01 o 
   3   6  12      401.62      365.82     47.67 o 
  -3   6 -13       85.92       93.57     17.36 o 
  -3   6 -14      288.01      253.69     41.76 o 
  -3   6 -15       71.75       84.56     21.47 o 
  -3   6 -16       76.76       74.58     23.76 o 
  -3   6 -17        1.98       13.89     13.93 o 
  -3   6 -18       24.07       31.36     15.34 o 
  -3   6 -19       17.18       15.65     15.64 o 
  -3  -6 -20       20.67       18.15     16.64 o 
   3  -6  21       14.13        7.11     18.12 o 
   3  -6  22      218.37      225.36     29.11 o 
   3  -6  23       42.45       42.39     17.87 o 
   3  -6  24       10.74       21.21     18.50 o 
   3  -6  25       66.93       73.54     22.55 o 
  -3  -6 -26       77.01      104.34     24.06 o 
  -3  -6 -27       33.67       45.64     24.35 o 
   3  -7 -25       42.59       38.94     19.86 o 
   3  -7 -24       11.91       26.29     18.28 o 
   3  -7 -23      124.61      122.07     23.40 o 
  -3   7  22       50.41       56.56     20.57 o 
   3  -7 -21      238.69      247.42     30.93 o 
   3  -7 -20       21.15       26.35     28.61 o 
   3  -7 -19       52.64       64.62     19.71 o 
  -3   7  18        9.36        3.88     15.83 o 
  -3   7  17       13.78       15.17     15.50 o 
  -3   7  16       83.23       16.99     37.07 o 
   3  -7 -15       22.59       31.60     44.91 o 
   3  -7 -14      133.92      139.03     26.05 o 
  -3  -7  13      145.38      150.89     17.61 o 
  -3  -7  12      188.40      159.44     27.64 o 
  -3  -7  11       41.09       37.24      7.40 o 
   3  -7 -10      131.32      112.56     20.24 o 
  -3  -7   9      134.12      103.35     28.97 o 
   3  -7  -8      770.61      567.72    120.52 o 
  -3  -7   7      313.05      215.75     54.07 o 
  -3  -7   6      225.16      156.72     37.81 o 
  -3  -7   5      119.95      106.52     18.24 o 
  -3   7   4       42.99       32.13      7.03 o 
  -3  -7   3       28.85       18.83      6.79 o 
  -3  -7   2       80.71       78.14     10.49 o 
  -3  -7   1       12.23       10.26      7.77 o 
  -3   7   0       10.89        6.88      7.45 o 
  -3  -7  -1       69.45       61.38     11.86 o 
  -3   7  -2       26.97       25.81     10.24 o 
  -3  -7  -3       41.18       42.82     11.83 o 
   3   7   4      103.40       99.42     10.60 o 
   3   7   5      202.07      196.50     28.88 o 
   3   7   6      275.18       64.30    136.69 o 
   3   7   7      672.01      758.38     61.97 o 
  -3   7  -8      152.03      142.00     17.87 o 
  -3   7  -9      140.67      145.97     18.60 o 
  -3   7 -10       47.77       34.23     15.90 o 
  -3   7 -11      195.17      176.82     25.64 o 
  -3   7 -12      159.30      154.15     26.57 o 
  -3   7 -13      131.53      117.99     25.50 o 
   3   7  14       26.19       28.39     14.46 o 
  -3   7 -15       99.23      106.58     20.51 o 
   3  -7  16       14.00       13.51     15.28 o 
  -3   7 -17        7.85        5.83     15.82 o 
  -3   7 -18       47.28       41.40     19.65 o 
  -3   7 -19       24.77       17.13     16.79 o 
  -3   7 -20      272.11      235.27     41.15 o 
  -3   7 -21       52.36       40.21     18.41 o 
  -3   7 -22      145.71      153.82     28.60 o 
   3  -7  23       13.41       22.17     19.36 o 
   3  -7  24       36.72       40.49     19.80 o 
  -3  -7 -25        2.88       -1.28     23.09 o 
   3  -8 -23        9.01       16.06     18.18 o 
   3  -8 -22       34.56       32.84     23.16 o 
   3  -8 -21      115.64      123.23     25.41 o 
   3  -8 -20       13.76       26.00     21.43 o 
   3  -8 -19        4.88        5.63     21.57 o 
   3  -8 -18        9.32       20.26     19.33 o 
   3  -8 -17       14.30       26.33     23.15 o 
  -3   8  16       97.57      111.66     38.60 o 
   3  -8 -15       69.38       49.92     19.12 o 
   3  -8 -14       32.43       39.61     39.80 o 
   3  -8 -13       19.68       22.79     18.09 o 
   3  -8 -12      197.21      212.50     19.15 o 
  -3  -8  11      503.32      489.88     58.47 o 
  -3  -8  10       85.63      104.15     12.09 o 
  -3  -8   9       51.44       40.06     11.73 o 
   3  -8  -8      857.24      858.65    258.85 o 
  -3  -8   7      289.00      254.19     67.95 o 
  -3  -8   6      180.44      129.90     42.07 o 
  -3   8   5       38.29       33.00     14.03 o 
  -3  -8   4      205.28      153.65     43.51 o 
  -3  -8   3      128.73      104.28     23.69 o 
  -3   8   2      106.82       93.72     27.52 o 
  -3  -8   1      195.57      225.49     21.68 o 
  -3   8   0      190.02      207.26     29.47 o 
  -3  -8  -1      121.89      125.71     22.46 o 
  -3  -8  -2      149.59      175.34     39.71 o 
  -3   8  -3      238.43      272.09     34.55 o 
  -3   8  -4       45.38       25.94     24.22 o 
   3   8   5      212.23      209.18     33.48 o 
   3   8   6      261.58      268.66     20.96 o 
   3   8   7      730.08      759.87     40.56 o 
  -3   8  -8       46.33       48.17     19.17 o 
  -3   8  -9      100.46      110.27     19.40 o 
   3  -8  10      432.81      374.35     58.97 o 
  -3   8 -11      200.67      183.94     33.96 o 
  -3   8 -12       19.39       23.06     15.39 o 
   3  -8  13       36.32       31.66     14.56 o 
  -3   8 -14       77.34       71.50     18.58 o 
  -3   8 -15      106.59      128.95     24.53 o 
   3  -8  16       13.11       13.50     17.88 o 
   3  -8  17        9.39       23.54     17.93 o 
  -3   8 -18        4.25       14.97     19.61 o 
  -3   8 -19       12.43       10.69     19.94 o 
  -3   8 -20      127.20      118.83     22.34 o 
  -3   8 -21       30.05       20.07     21.97 o 
  -3   8 -22        7.94       12.31     23.36 o 
  -3  -8 -23       61.74       63.47     21.47 o 
  -3   9  22       14.65        2.69     36.60 o 
  -3   9  21       13.17       34.60     25.63 o 
   3  -9 -20       44.14       75.45     24.12 o 
  -3   9  19        7.04       -0.06     23.73 o 
  -3   9  18       29.81       54.82     23.39 o 
  -3   9  17        5.13       21.75     22.77 o 
  -3   9  16       76.41      103.37     25.40 o 
   3  -9 -15      117.17      109.83     25.32 o 
   3  -9 -14       42.71       67.55     22.26 o 
   3  -9 -13      213.39      227.88     34.77 o 
   3  -9 -12      356.16      385.70     46.05 o 
   3  -9 -11      199.79      244.17     31.45 o 
  -3   9  10       17.20       23.61     20.54 o 
   3  -9  -9       14.44       34.93     18.36 o 
   3  -9  -8       89.66       80.42     38.76 o 
  -3   9   7       67.00       75.54     22.12 o 
  -3   9   6        3.38       12.82     20.02 o 
   3  -9  -5        9.23        3.78     17.08 o 
   3  -9  -4       47.16       14.26     17.16 o 
   3  -9  -3      163.93      161.18     26.08 o 
  -3  -9   2      370.15      363.85     23.02 o 
  -3  -9   1      256.80      224.57     19.56 o 
  -3  -9   0      232.39      196.83     23.53 o 
  -3  -9  -1      311.83      236.63     76.42 o 
  -3  -9  -2      148.58       16.25     61.18 o 
   3  -9   3       49.93       47.81     18.86 o 
   3  -9   4        7.74       -7.18     17.47 o 
   3  -9   5        2.84       -2.83     21.55 o 
   3  -9   6       78.63      104.63     25.03 o 
   3  -9   7      105.92      116.83     28.71 o 
  -3   9  -8       15.74       28.31     15.58 o 
  -3   9  -9       20.44        9.79     15.19 o 
   3  -9  10      198.89      186.74     25.54 o 
   3  -9  11      362.49      373.14     49.19 o 
  -3   9 -12      252.44      259.79     29.23 o 
   3  -9  13       41.10       60.12     68.23 o 
  -3   9 -14      139.37      151.93     27.24 o 
   3  -9  15       87.88      126.86     39.62 o 
  -3   9 -16        4.70       22.07     31.91 o 
   3  -9  17       35.39       26.84     20.54 o 
  -3   9 -18        6.86       12.66     22.30 o 
  -3   9 -19       43.62       55.76     22.60 o 
  -3   9 -20       15.61       60.63    248.94 o 
  -3   9 -21       17.39        3.31     26.62 o 
  -3  10  19        0.59       -8.97     41.50 o 
  -3  10  18       22.06        3.07     22.75 o 
   3 -10 -17        3.86       19.21     26.95 o 
   3 -10 -16       97.17       79.63     24.40 o 
   3 -10 -15       54.02       74.66     33.25 o 
   3 -10 -14      120.03      132.21     28.78 o 
   3 -10 -13        8.74       26.15     23.21 o 
   3 -10 -12       57.47       81.11     25.38 o 
   3 -10 -11       11.35       28.48     21.96 o 
  -3  10  10       10.91       11.53     23.17 o 
   3 -10  -9       19.49       -3.51     19.59 o 
   3 -10  -8       46.65       37.73     17.39 o 
   3 -10  -7        4.54       -6.03     18.88 o 
   3 -10  -6       41.24       47.90     19.89 o 
   3 -10  -5      478.68      499.23     40.85 o 
   3 -10  -4       18.16       10.50     19.53 o 
   3 -10  -3      126.10       83.96     23.62 o 
   3 -10  -2       67.97      216.52     30.31 o 
   3 -10  -1      263.84      271.38     32.85 o 
   3 -10   0      227.14      268.45     33.13 o 
   3 -10   1       59.43       95.05     24.52 o 
   3 -10   2      108.82      125.12     25.54 o 
   3 -10   3       17.01       47.09     19.10 o 
   3 -10   4      420.33      414.93     37.82 o 
   3 -10   5       38.03       36.92     14.89 o 
   3 -10   6        4.10        8.52     13.90 o 
   3 -10   7       40.35       25.49     23.90 o 
  -3  10  -8       22.31       23.81     24.31 o 
   3 -10   9       13.00       14.36     17.92 o 
   3 -10  10       12.45        5.83     18.40 o 
   3 -10  11       63.80       56.57     18.24 o 
   3 -10  12        7.33       -3.57     19.64 o 
  -3  10 -13      137.92      161.39     29.21 o 
  -3  10 -14       51.31       84.80     25.75 o 
  -3  10 -15       81.77       81.83     23.82 o 
  -3  10 -16        3.31       11.18     24.01 o 
  -3  10 -17       24.94       34.98     25.49 o 
  -3  10 -18        0.70        7.63     28.39 o 
  -3  11  14       24.19       53.68     38.48 o 
  -3  11  13       20.78       40.25     35.31 o 
   3 -11 -12       11.79       21.80     27.81 o 
  -3  11  11      111.13      127.65     30.42 o 
  -3  11  10        0.56       11.48     29.67 o 
   3 -11  -9       56.76       38.68     20.99 o 
   3 -11  -8        7.27       20.56     19.73 o 
   3 -11  -7       19.70       16.11     18.98 o 
   3 -11  -6      113.06       83.06     23.48 o 
   3 -11  -5      104.83      129.10     26.74 o 
   3 -11  -4       53.17       64.75     23.49 o 
   3 -11  -3       84.83       64.34     23.23 o 
   3 -11  -2       69.66       52.44     22.46 o 
   3 -11  -1       60.08       54.14     21.79 o 
   3 -11   0       54.30       84.88     24.07 o 
   3 -11   1       58.42       73.53     23.86 o 
   3 -11   2       97.95       96.52     25.79 o 
   3 -11   3       61.83       50.81     23.53 o 
   3 -11   4      124.98      156.19     27.93 o 
   3 -11   5      121.98      195.81     29.72 o 
   3 -11   6       20.91        7.65     20.75 o 
   3 -11   7        7.58       22.15     20.40 o 
  -3  11  -8       50.08       80.05     28.30 o 
  -3  11  -9        0.57      -10.75     34.77 o 
  -3  11 -10      132.50      142.65     31.02 o 
  -3  11 -11       14.03       19.78     28.20 o 
  -3  11 -12       17.91       47.12     29.36 o 
  -3  11 -13       20.63       32.90     35.47 o 
   3 -12  -5       69.52       54.87     23.00 o 
   3 -12  -4       10.74        0.75     23.09 o 
   3 -12  -3       44.47       36.75     22.79 o 
   3 -12  -2       45.64       43.22     23.26 o 
   3 -12  -1       52.66       80.81     24.88 o 
   3 -12   0       53.26       43.57     23.04 o 
   3 -12   1       54.19       58.35     23.09 o 
   3 -12   2       43.08       40.04     23.92 o 
   3 -12   3        9.29       13.77     24.91 o 
   3 -12   4       70.53       67.83     25.98 o 
   3 -12   5        4.70       47.98     25.61 o 
   4   0  -2      131.80      157.07     15.35 o 
   4   0   0       19.01       17.28      9.35 o 
   4  -1 -29       53.27       46.26     33.13 o 
   4  -1 -28       22.57       37.79     28.58 o 
   4  -1 -27       37.61       39.38     25.50 o 
   4   1 -26       43.28       49.61     26.99 o 
   4  -1 -25      215.30      185.45     27.42 o 
   4   1 -24        0.66       37.61     26.63 o 
   4   1 -23      202.70      213.01     48.31 o 
   4   1 -22        3.52       36.28     38.26 o 
   4  -1 -21        4.19       14.32     20.70 o 
   4   1 -20      128.10      114.49     21.27 o 
   4   1 -19      143.07      144.89     27.74 o 
   4   1 -18      320.72      365.57    168.36 o 
   4   1 -17       16.24       57.43     36.28 o 
   4   1 -16      150.28      147.35     21.29 o 
   4   1 -15       33.71       33.81     16.08 o 
   4  -1 -14        3.38       22.17     14.14 o 
   4  -1 -13      467.33      479.39     50.99 o 
   4  -1 -12        8.07       41.65     22.22 o 
   4  -1 -11       73.11       96.71     28.85 o 
   4  -1 -10     1091.56     1047.45    165.97 o 
   4  -1  -9      156.06      153.53     31.37 o 
   4  -1  -8      112.43      118.59     16.57 o 
   4  -1  -7       63.26       60.19     13.27 o 
   4  -1  -6      301.02      326.29     39.10 o 
   4  -1  -5      176.14      198.13     23.68 o 
  -4   1   4      204.28      206.62     18.46 o 
   4   1  -3      425.87      414.42     22.50 o 
   4  -1  -2       31.92       25.64     11.93 o 
   4   1  -1       28.36       20.71     13.54 o 
   4   1   0       23.81       18.86     11.68 o 
   4   1   1       27.18       23.03     12.03 o 
   4   1   2      406.65      412.38     41.71 o 
   4   1   3      187.13      220.68     32.92 o 
   4   1   4      198.67      212.86     21.82 o 
   4   1   5      264.01      282.03     29.17 o 
   4   1   6       53.07       62.75     14.47 o 
   4   1   7      102.03       98.21     21.62 o 
   4   1   8      154.40      154.34     19.19 o 
   4   1   9     1274.88     1294.20    125.92 o 
   4   1  10       61.44      111.00     67.46 o 
   4   1  11        6.77       23.28     14.80 o 
   4   1  12      431.65      453.63     58.51 o 
   4  -1  13        3.35       14.51     15.24 o 
   4  -1  14       36.32       27.81     17.82 o 
  -4  -1 -15      156.47      137.00     17.78 o 
   4  -1  15      172.48      153.81     21.38 o 
  -4  -1 -16       12.74       32.31     12.50 o 
   4  -1  16       17.40       40.61     25.70 o 
   4  -1  17      273.87      285.65     44.18 o 
   4  -1  18      128.49      134.01     30.04 o 
  -4  -1 -19      107.41      120.74     25.00 o 
  -4  -1 -20        4.86       14.23     19.75 o 
  -4  -1 -21        3.78       20.72     20.00 o 
  -4  -1 -22      174.24      206.79     31.30 o 
  -4  -1 -23        0.61       13.89     23.97 o 
  -4  -1 -24      200.66      247.04     35.60 o 
  -4   1 -25       38.86       49.92     27.97 o 
  -4   1 -26       39.55       56.35     29.02 o 
  -4   1 -27       18.94       36.18     39.79 o 
  -4  -1 -28       44.88       55.24     33.85 o 
   4  -2 -29       53.39       76.49     31.67 o 
   4  -2 -28       44.71       78.84     29.29 o 
   4  -2 -27       16.24        6.26     28.66 o 
   4  -2 -26       17.14       -3.87     27.64 o 
   4  -2 -25       19.67       27.03     22.28 o 
   4   2 -24        0.11       -9.17     21.91 o 
   4   2 -23       68.30       70.89     21.28 o 
   4   2 -22      250.71      274.80     49.64 o 
   4   2 -21      126.00      174.60     30.70 o 
   4  -2 -20      236.74      242.75     26.93 o 
   4  -2 -19      425.27      423.41     30.99 o 
  -4  -2  18      304.15      308.18     32.52 o 
  -4  -2  17       34.14       42.63     16.75 o 
   4  -2 -16       77.65       87.89     17.63 o 
   4  -2 -15       39.07       36.15     13.53 o 
   4  -2 -14       43.92       57.51     15.74 o 
   4  -2 -13      345.75      349.08     38.97 o 
  -4  -2  12       86.43      115.88     20.02 o 
   4  -2 -11      278.98      275.45     20.34 o 
   4  -2 -10      625.12      664.73     62.69 o 
   4  -2  -9      108.56      154.77     35.96 o 
   4  -2  -8      409.87      387.33     44.66 o 
   4   2  -7      193.45      180.66      7.22 o 
   4  -2  -7      201.28      202.92     31.94 o 
   4   2  -6        2.23       -0.63      2.48 o 
   4  -2  -6       33.55       30.77      9.65 o 
   4  -2  -5        8.59        1.64      7.59 o 
   4   2  -4      244.23      232.30     14.75 o 
   4   2  -3      196.60      171.35     18.33 o 
   4  -2  -2       10.65       10.86     11.49 o 
   4   2  -2       15.41       15.18     11.82 o 
  -4   2   1        5.01        7.82     11.53 o 
   4   2  -1       62.04       55.38      9.89 o 
   4  -2   0       72.22       77.19     12.62 o 
   4   2   1       14.61       15.13     10.67 o 
   4   2   2      233.89      251.19     20.90 o 
   4   2   3      242.78      266.91     28.05 o 
   4   2   4        7.32       12.61     11.99 o 
   4   2   5       39.23       50.72     15.39 o 
   4   2   6      171.54      203.95     43.31 o 
   4  -2   7      415.68      416.99     25.39 o 
   4   2   8      113.79      152.36     64.87 o 
   4   2   9      524.82      537.51     40.01 o 
   4   2  10      291.04      303.42     23.75 o 
   4   2  11      100.96      138.26     30.49 o 
   4   2  12      379.31      406.21     40.08 o 
   4   2  13       37.34       52.97     20.68 o 
   4   2  14       14.31       14.46      9.74 o 
   4  -2  14       37.01       43.06     19.04 o 
   4   2  15       67.32       68.43     12.37 o 
   4  -2  15       85.10      106.26     20.07 o 
   4  -2  16       30.48       37.53     17.94 o 
   4  -2  17      360.23      412.83     32.58 o 
   4  -2  18      451.13      530.51     37.44 o 
   4  -2  19      279.64      365.34     44.33 o 
  -4  -2 -20      142.85      212.28     30.03 o 
   4  -2  21      257.46      299.35     33.56 o 
  -4  -2 -22       74.57       72.76     23.02 o 
   4  -2  23        0.13       34.40     28.04 o 
  -4  -2 -24       20.47       38.83     26.26 o 
  -4  -2 -25       15.70       21.29     27.20 o 
  -4  -2 -26       19.34       42.42     25.82 o 
  -4  -2 -27       38.17       40.75     31.74 o 
  -4  -2 -28       53.35       59.42     36.11 o 
   4  -3 -29       18.43       15.17     33.36 o 
   4  -3 -28       23.13       46.33     29.64 o 
   4  -3 -27       57.91       54.17     26.86 o 
   4  -3 -26        2.08       12.50     25.88 o 
   4  -3 -25        4.87       11.13     25.86 o 
   4  -3 -24        4.75        7.18     23.23 o 
   4  -3 -23       24.00       18.18     20.95 o 
   4  -3 -22       36.83       15.23     21.24 o 
   4   3 -22       48.79       86.84     17.20 o 
   4  -3 -21       73.34       67.05     28.11 o 
   4   3 -21       38.18       38.00     14.64 o 
   4   3 -20      190.29      214.13     20.27 o 
   4  -3 -19       81.43       98.01     22.30 o 
   4  -3 -18      192.81      223.89     32.08 o 
   4  -3 -17       67.09       84.72     17.63 o 
   4  -3 -16      235.35      262.01     22.43 o 
   4  -3 -15      278.84      302.93     75.82 o 
   4  -3 -14      509.64      483.70     36.80 o 
   4   3 -13      643.41      602.40     15.59 o 
   4  -3 -13      648.59      721.61     59.49 o 
   4   3 -12        0.30        6.45      2.45 o 
  -4  -3  12      129.78      177.26     42.97 o 
  -4  -3  11      149.45      179.00     18.92 o 
  -4  -3  10      246.96      245.66     20.58 o 
   4  -3  -9       81.49       78.68     14.29 o 
   4  -3  -8      248.71      239.94     19.40 o 
  -4  -3   7       38.90       42.06      5.99 o 
   4  -3  -7       43.12       45.62     16.55 o 
  -4  -3   6        5.04        5.47      4.00 o 
   4  -3  -6        8.45       27.46     21.80 o 
   4  -3  -5      200.93      182.50     28.78 o 
  -4   3   4      171.08      142.74     48.76 o 
   4  -3  -3      170.18      190.66     21.30 o 
  -4   3   3      293.72      275.62     32.62 o 
  -4   3   2       11.88        8.68      9.75 o 
  -4   3   1       36.31       29.45      5.53 o 
   4  -3  -1       36.56       42.31     18.13 o 
   4   3   0        0.30       -0.21      2.98 o 
  -4   3   0       30.75       33.87     17.00 o 
   4   3   1       11.36       12.85      3.87 o 
   4  -3   1       13.33       21.90     30.87 o 
   4   3   2      147.35      156.85      9.64 o 
   4  -3   2      290.03      325.72     36.33 o 
   4   3   3      199.53      200.06     11.38 o 
   4   3   3      202.71      209.02     37.56 o 
   4   3   4      223.60      225.53     15.40 o 
   4   3   5        8.29       14.28     10.24 o 
   4  -3   6        5.04       -7.86     10.98 o 
   4   3   6       37.65       37.32     10.43 o 
   4   3   7      235.69      237.98     33.56 o 
   4   3   8       81.11       51.42     50.64 o 
   4   3   9      237.37      245.89     19.80 o 
   4   3  10      134.06      129.47     21.60 o 
   4   3  11      154.68      256.54    142.89 o 
   4   3  12      545.65      595.47     34.24 o 
   4   3  13      564.07      597.48     38.99 o 
   4   3  14      290.40      306.09     69.32 o 
   4   3  15       25.97       50.34     12.18 o 
   4  -3  15      205.04      260.16     26.53 o 
   4   3  16       65.11       63.63     10.63 o 
   4  -3  16       75.59       99.40     20.81 o 
   4  -3  17      178.05      207.82     33.52 o 
   4  -3  18       94.78      103.04     21.40 o 
   4  -3  19      172.13      195.30     27.49 o 
  -4  -3 -20       32.13       51.71     20.84 o 
   4  -3  21       45.26       35.87     21.60 o 
   4  -3  22       15.45        9.55     21.98 o 
   4  -3  23        5.26        2.94     27.18 o 
   4  -3  24        2.42       -3.83     22.73 o 
   4  -3  25       40.98       52.24     27.29 o 
   4  -3  26       31.72       42.18     26.34 o 
  -4  -3 -27       30.45       32.44     32.32 o 
   4  -4 -28       23.57       60.31     30.27 o 
   4  -4 -27        4.24       64.03     29.02 o 
   4  -4 -26       35.14       31.59     25.54 o 
   4  -4 -25        9.03       20.48     25.94 o 
   4  -4 -24       11.36       25.26     24.23 o 
   4  -4 -23       50.35       43.51     26.34 o 
   4  -4 -22       32.02       60.46     23.55 o 
   4  -4 -21       89.61      133.12     25.88 o 
   4  -4 -20       88.04      122.63     25.80 o 
   4  -4 -19       55.90       90.82     24.48 o 
   4  -4 -18      341.63      387.86     53.00 o 
   4  -4 -17      107.00      136.33     26.98 o 
   4  -4 -16      408.82      481.10     36.74 o 
  -4  -4  16      249.22      277.55     20.95 o 
   4  -4 -15      323.26      364.82     50.96 o 
  -4  -4  15      297.37      315.14     19.89 o 
   4  -4 -14      543.89      619.98     39.51 o 
  -4  -4  14      509.24      478.51     22.63 o 
   4  -4 -13      132.79      256.00     28.47 o 
  -4  -4  13      436.94      444.48     20.02 o 
   4  -4 -12      555.84      460.90    152.00 o 
  -4  -4  12      551.73      602.06     22.99 o 
   4  -4 -11       46.38      139.15     24.40 o 
  -4  -4  11       28.95       35.40      8.10 o 
  -4  -4  10      374.40      366.83     14.70 o 
   4  -4 -10      396.07      439.27     33.68 o 
  -4  -4   9        0.62        6.52      3.62 o 
   4  -4  -9        9.23       30.35     33.78 o 
  -4  -4   8      145.28      129.28      5.73 o 
   4  -4  -8      145.31      113.00     70.69 o 
   4  -4  -7       12.43       24.30     30.11 o 
   4  -4  -6       19.64        3.89     17.84 o 
   4  -4  -5       26.70       38.89     19.05 o 
   4  -4  -4      172.56      153.71     25.23 o 
   4  -4  -3      245.03      307.09     26.27 o 
   4  -4  -2      435.84      493.93     36.09 o 
   4  -4  -1       45.60      110.38     19.45 o 
   4  -4   1      592.92      536.02     31.45 o 
   4  -4   2       11.11       93.96     21.99 o 
   4   4   3        7.97        6.13      2.64 o 
   4  -4   3      148.14      182.45     21.91 o 
   4   4   4        6.28        7.33      3.74 o 
   4  -4   4       23.07        5.54     15.93 o 
   4   4   5        2.36        8.08      4.83 o 
   4  -4   5       14.41       17.41     14.91 o 
   4   4   6        0.04       -1.24      5.08 o 
   4  -4   6        8.80        7.99     11.42 o 
   4   4   7      132.08      142.82     14.87 o 
   4   4   8       26.37       25.82     44.17 o 
   4  -4   9      364.67      347.69     32.99 o 
   4  -4  10       33.18      213.04     29.06 o 
   4  -4  11      470.04      603.68     37.00 o 
   4  -4  12      481.54      566.23     34.49 o 
   4  -4  13      529.87      584.88     57.69 o 
   4  -4  14      343.06      417.27     32.52 o 
   4  -4  15      246.16      299.88     28.74 o 
   4   4  16        3.46       11.29      8.54 o 
  -4   4 -16        5.12       55.27     57.14 o 
   4  -4  17      303.56      357.10     32.31 o 
   4  -4  18      108.70      121.17     25.12 o 
   4  -4  19      126.79      174.89     26.61 o 
  -4  -4 -20       35.62       45.59     19.54 o 
   4  -4  21        2.40        3.00     22.77 o 
   4  -4  22       44.48       33.64     22.21 o 
   4  -4  23       18.34       15.34     23.05 o 
   4  -4  24       10.84       27.78     20.72 o 
   4  -4  25       25.39       45.82     35.73 o 
  -4  -4 -26       26.88       59.48     31.18 o 
   4  -5 -27       43.90      122.83     33.20 o 
   4  -5 -26        8.88       34.36     28.92 o 
   4  -5 -25       35.46      359.69     38.21 o 
   4  -5 -24        6.22       57.19     26.00 o 
   4  -5 -23      225.74      262.03     34.32 o 
   4  -5 -22        4.28       26.11     27.55 o 
   4  -5 -21      100.24      110.80     24.61 o 
   4  -5 -20      115.31       94.66     28.24 o 
   4  -5 -19       62.87       74.04     20.92 o 
   4  -5 -18        2.72       17.67     21.09 o 
   4  -5 -17       14.31        8.99     22.89 o 
   4  -5 -16       13.04       33.95     22.61 o 
   4  -5 -15       96.11       85.81     25.75 o 
   4  -5 -14        1.81       17.77     17.48 o 
   4  -5 -13       26.61       45.08     19.60 o 
  -4  -5  13       11.73       19.06      8.67 o 
  -4  -5  12      111.92      105.31      8.91 o 
   4  -5 -12      113.22      157.01     23.51 o 
  -4  -5  11      231.79      218.39      9.83 o 
  -4   5  11      240.40      191.66     69.25 o 
   4  -5 -10       19.28       34.98     22.80 o 
   4  -5  -9      259.72      168.96    122.32 o 
   4  -5  -8       88.53       79.74     21.47 o 
   4  -5  -7       38.18       17.43     20.56 o 
   4  -5  -6       30.41       17.08     33.15 o 
   4  -5  -5       49.94       33.37     17.98 o 
   4  -5  -4      162.82      180.79     28.24 o 
   4  -5  -3      479.06      422.57     34.26 o 
   4  -5  -2       89.30       85.11     50.63 o 
   4  -5  -1      287.81      270.89     27.96 o 
   4  -5   0       74.87       68.44     37.71 o 
   4  -5   1      449.75      501.21     35.92 o 
   4  -5   2      164.34      229.62     42.38 o 
  -4  -5  -3        4.79        6.19      4.03 o 
   4  -5   3       43.30       35.54     19.47 o 
  -4  -5  -4        1.33       -1.44      4.41 o 
   4  -5   4       25.90       29.26     21.29 o 
   4   5   5       40.76       37.25      4.65 o 
   4  -5   5       44.12       66.33     28.70 o 
   4   5   6        5.65        3.46      4.34 o 
   4  -5   6       75.91      102.09     26.15 o 
   4   5   7       44.36       41.86      6.55 o 
   4  -5   7      230.94      234.34    106.19 o 
  -4  -5  -7      114.62      120.12     14.58 o 
   4   5   8       21.03       35.68      7.93 o 
  -4   5  -8       22.41       28.26     20.63 o 
  -4   5  -9      391.19      225.12     40.07 o 
   4   5   9       11.66       30.98      9.70 o 
   4  -5  10       95.39      177.00     24.73 o 
   4   5  10      195.89      200.93     15.46 o 
   4  -5  11       28.03       66.16     22.84 o 
   4   5  11      113.10      122.72     14.02 o 
   4  -5  12        1.97        1.44     20.78 o 
   4   5  12       10.28       21.53     14.10 o 
   4  -5  13       80.73       93.82     23.47 o 
   4   5  13        0.94       15.71     14.31 o 
   4  -5  14       15.15       30.58     16.31 o 
   4   5  14       94.41      124.31     18.69 o 
   4  -5  15       17.06       23.52     17.47 o 
  -4  -5 -15       18.03        6.40     16.40 o 
   4  -5  16        2.62      -12.60     20.63 o 
  -4  -5 -16        1.16        4.40     18.39 o 
   4  -5  17       53.37       76.40     20.67 o 
  -4  -5 -17        3.67       18.25     18.42 o 
   4  -5  18      109.12      119.11     24.22 o 
  -4  -5 -18       93.06      118.94     24.28 o 
   4  -5  19      119.52      155.13     25.22 o 
  -4  -5 -19      186.69      247.45     29.83 o 
   4  -5  20        4.10       29.62     24.61 o 
  -4  -5 -20        1.78        8.24     23.55 o 
  -4  -5 -21      161.32      201.40     29.91 o 
   4  -5  22       82.57      104.30     30.85 o 
   4  -5  23       13.19       45.36     47.79 o 
   4  -5  24       21.73       26.91     28.56 o 
  -4  -5 -25       25.25       73.46     31.92 o 
   4  -6 -25       19.10        8.10     35.85 o 
   4  -6 -24       46.62       80.61     30.98 o 
   4  -6 -23       92.69      152.26     29.64 o 
   4  -6 -22       94.10       94.01     25.91 o 
   4  -6 -21        7.48       24.11     21.97 o 
   4  -6 -20       50.89       85.59     25.31 o 
   4  -6 -19        1.57       -6.20     23.32 o 
   4  -6 -18        8.07       22.82     19.61 o 
   4  -6 -17       15.22       16.90     18.45 o 
   4  -6 -16       28.13       42.11     18.24 o 
   4  -6 -15        2.58       15.84     23.10 o 
   4  -6 -14       71.12       42.08     19.30 o 
   4  -6 -13       25.50       43.01     20.22 o 
   4  -6 -12       81.33       89.67     21.92 o 
  -4   6  11      153.60      225.38     95.57 o 
  -4   6  10      265.43      354.77     93.85 o 
   4  -6  -9       89.39      117.63     24.47 o 
   4  -6  -8      364.96      356.24    115.42 o 
   4  -6  -7      307.23      300.36     30.88 o 
   4  -6  -6       94.28       90.00     27.97 o 
   4  -6  -5       45.90       49.32     19.90 o 
   4  -6  -4       45.64       38.66     19.12 o 
   4  -6  -3      113.20      104.64     26.69 o 
   4  -6  -2       67.59       91.76     22.93 o 
   4  -6  -1      211.71      145.23     66.01 o 
   4  -6   0       60.00       91.83     46.26 o 
   4  -6   1      105.98       96.25     22.62 o 
  -4  -6  -2       41.47       30.18      4.22 o 
   4  -6   2       50.59       73.93     21.32 o 
  -4  -6  -3        7.36        7.99      4.19 o 
   4  -6   3       40.67       65.43     24.79 o 
  -4  -6  -4       86.58       98.15      9.48 o 
   4  -6   4      104.76      146.03     24.51 o 
  -4  -6  -5      187.50      193.14     13.22 o 
   4  -6   5      313.28      372.08     39.12 o 
   4   6   6      395.09      300.88     48.75 o 
   4  -6   6      423.34      342.07     77.19 o 
   4   6   7       42.32       39.90      5.57 o 
   4  -6   7       87.51      144.73     76.49 o 
  -4  -6  -7       70.57       77.49     13.32 o 
   4   6   8      158.64      132.27     10.51 o 
  -4   6  -8      381.19      333.63     43.39 o 
  -4   6  -9      189.25      177.19     33.61 o 
   4   6   9      273.95      277.85     14.99 o 
  -4   6 -10       85.60      103.74     42.20 o 
  -4   6 -11       30.41       28.27     22.66 o 
  -4   6 -12       71.58       47.42     23.06 o 
  -4  -6 -12       40.24       60.93     16.02 o 
  -4   6 -13        2.37       20.29     37.68 o 
  -4  -6 -13       32.02       47.31     16.51 o 
   4  -6  14       33.40       43.39     17.58 o 
  -4  -6 -14       34.75       78.60     18.37 o 
   4  -6  15       16.16       10.75     18.13 o 
  -4  -6 -15       11.78        9.87     17.75 o 
   4  -6  16        9.56        9.59     17.10 o 
  -4  -6 -16       14.15       27.76     18.71 o 
   4  -6  17        1.42        5.38     24.48 o 
  -4  -6 -17        0.49      -20.71     20.12 o 
   4  -6  18       46.85       40.07     26.54 o 
  -4  -6 -18       15.13       36.07     20.25 o 
   4  -6  19        7.87       39.80     20.80 o 
  -4  -6 -19       38.17       37.25     21.93 o 
   4  -6  20       96.94       80.32     24.04 o 
  -4  -6 -20       63.22       76.76     24.27 o 
   4  -6  21       82.17      111.01     25.30 o 
  -4  -6 -21       51.23       40.46     25.67 o 
   4  -6  22       53.59       82.99     25.49 o 
  -4  -6 -22      115.98      129.48     28.43 o 
  -4  -6 -23       27.30       44.20     31.44 o 
  -4  -6 -24        5.64       -4.91     36.95 o 
   4  -7 -22       55.08       91.26     33.40 o 
   4  -7 -21       54.60       43.26     30.00 o 
   4  -7 -20        3.46       19.41     28.12 o 
   4  -7 -19       60.38       82.64     25.19 o 
   4  -7 -18       12.07       26.06     22.56 o 
   4  -7 -17       18.75       30.40     21.82 o 
   4  -7 -16       40.84       16.17     18.74 o 
   4  -7 -15        0.14       13.93     23.03 o 
   4  -7 -14       94.24       66.80     26.16 o 
   4  -7 -13       10.90       17.93     24.57 o 
  -4   7  12      149.88      146.30     42.39 o 
  -4   7  11       70.03      115.22     31.73 o 
   4  -7 -10      118.24      125.06     24.67 o 
   4  -7  -9      215.94      219.78     31.28 o 
   4  -7  -8      190.71      285.18     39.04 o 
   4  -7  -7      101.39       87.13     23.02 o 
   4  -7  -6      191.91      146.05     24.79 o 
   4  -7  -5      117.51      136.87     62.92 o 
   4  -7  -4        0.71        1.61     23.76 o 
   4  -7  -3       71.54       49.06     20.61 o 
   4  -7  -2       37.73       36.30     32.92 o 
  -4   7   1       27.70       29.10     22.58 o 
   4  -7   0       44.24       48.32     20.65 o 
   4  -7   1       75.27      102.05     29.92 o 
  -4  -7  -2        0.82        4.34      3.41 o 
   4  -7   2        0.84       -0.67     28.87 o 
  -4  -7  -3       62.90       50.88      7.07 o 
  -4   7  -3      117.21      125.10     25.28 o 
  -4  -7  -4       89.52      102.69      9.54 o 
   4  -7   4      187.50      160.25     25.68 o 
   4  -7   5      110.38      149.35     27.54 o 
  -4  -7  -5      183.39      171.55     15.25 o 
  -4  -7  -6       42.73       47.57      9.34 o 
   4  -7   6      172.59      177.96     35.23 o 
   4  -7   7      182.71      242.06     73.43 o 
  -4  -7  -7      135.43       28.24     11.15 o 
   4  -7   8      114.21      134.32     27.27 o 
  -4   7  -9       72.49       74.62     24.08 o 
  -4   7 -10      126.30      122.50     57.16 o 
  -4   7 -11       10.40       26.75     20.38 o 
  -4  -7 -11      128.43      139.62     19.36 o 
  -4   7 -12       79.49       62.54     23.28 o 
  -4  -7 -12        7.78       10.72     16.23 o 
  -4   7 -13        0.16       18.23     25.27 o 
  -4  -7 -13       78.01       50.68     18.63 o 
  -4   7 -14       41.63       24.73     23.14 o 
  -4  -7 -14       24.89       44.68     17.23 o 
  -4   7 -15       18.06       10.62     32.59 o 
  -4  -7 -15       24.64       24.40     19.11 o 
  -4   7 -16       10.98       16.83     27.06 o 
  -4  -7 -16       13.08        4.86     21.92 o 
   4  -7  17       52.40       98.68     23.78 o 
  -4  -7 -17       14.05       30.21     22.08 o 
   4  -7  18        3.34       25.94     27.15 o 
  -4  -7 -18       47.91       13.42     24.21 o 
   4  -7  19       46.41       52.31     20.32 o 
  -4  -7 -19        4.00       25.34     26.00 o 
   4  -7  20       46.31      101.49     23.05 o 
  -4  -7 -20       44.71       92.33     26.93 o 
  -4  -7 -21       56.29       53.29     30.01 o 
  -4  -7 -22       23.00       21.08     24.32 o 
  -4   8  21        5.56        3.51     37.76 o 
  -4   8  20      114.03      176.11     34.06 o 
   4  -8 -19       11.98       46.97     30.66 o 
   4  -8 -18       23.85       46.40     27.17 o 
   4  -8 -17       50.96       64.78     27.64 o 
   4  -8 -16      125.68      122.31     26.32 o 
   4  -8 -15      122.54       87.98     25.14 o 
   4  -8 -14       64.42       54.72     28.70 o 
   4  -8 -13      140.95      128.45     26.00 o 
   4  -8 -12      182.28      159.98     28.95 o 
  -4   8  11      201.09      222.64     42.41 o 
  -4   8  10      110.74      169.71     28.07 o 
  -4   8   9       54.45       81.64     32.94 o 
   4  -8  -8       61.34       88.67     32.24 o 
   4  -8  -7      121.99      103.43     23.77 o 
   4  -8  -6      110.96      130.44     29.24 o 
   4  -8  -5       30.83       35.52     22.82 o 
   4  -8  -4       85.80       73.30     35.51 o 
   4  -8  -3       17.66       44.95     25.77 o 
   4  -8  -2      121.85      103.58     25.02 o 
   4  -8  -1      164.43      129.87     27.45 o 
   4  -8   0      102.41      112.99     25.93 o 
   4  -8   1       16.75       53.76     21.52 o 
   4  -8   2       94.73       89.46     23.56 o 
   4  -8   3       36.42       54.06     22.40 o 
   4  -8   4       93.93      128.31     42.52 o 
   4  -8   5      107.02      121.52     44.53 o 
  -4  -8  -5      106.85       93.45     13.59 o 
   4  -8   6       53.81       85.17     28.92 o 
  -4  -8  -6       99.10       71.81     13.47 o 
   4  -8   7       56.74       70.29     27.45 o 
  -4   8  -8       94.56       91.00     25.92 o 
  -4   8  -9      169.76      137.17     32.96 o 
  -4   8 -10      197.48      205.40     35.65 o 
  -4  -8 -10      316.21      275.41     25.55 o 
  -4   8 -11      135.37      123.76     31.69 o 
  -4  -8 -11      105.03       96.61     19.41 o 
  -4   8 -12       75.97      124.82     26.81 o 
  -4  -8 -12      151.41      175.62     22.88 o 
  -4   8 -13      110.01      106.11     42.85 o 
  -4  -8 -13       26.52       58.56     19.39 o 
  -4   8 -14      105.79      127.20     28.83 o 
  -4  -8 -14       86.95       78.36     21.73 o 
  -4   8 -15       44.10       74.82     48.37 o 
  -4  -8 -15      109.00      122.75     23.77 o 
  -4   8 -16       21.25       73.28     26.50 o 
  -4  -8 -16       43.70       49.19     23.22 o 
  -4   8 -17       14.14       56.37     28.10 o 
  -4  -8 -17       30.81       66.66     26.38 o 
  -4   8 -18      111.38       99.30     34.89 o 
  -4  -8 -18       53.46       65.24     24.35 o 
  -4  -8 -19       64.02       71.36     30.19 o 
  -4  -8 -20       23.16       54.44     31.09 o 
  -4   9  18       80.85       93.83     32.26 o 
  -4   9  17       76.89      107.28     32.70 o 
   4  -9 -16       24.39       56.20     26.19 o 
   4  -9 -15       72.00      120.07     70.19 o 
   4  -9 -14      236.76      201.47     31.61 o 
   4  -9 -13      164.18      153.98     34.22 o 
   4  -9 -12      107.31       77.19     26.56 o 
  -4   9  11       22.04       55.75     22.59 o 
  -4   9  10       58.15       39.91     22.85 o 
  -4   9   9       20.09        7.89     19.98 o 
   4  -9  -8       18.68       30.49     21.76 o 
   4  -9  -7       17.90       45.25     22.81 o 
   4  -9  -6      104.56      111.06     25.90 o 
   4  -9  -5       85.51       98.06     27.35 o 
   4  -9  -4      207.14      195.08     32.01 o 
   4  -9  -3        4.15       38.30     29.29 o 
   4  -9  -2       11.29        7.15     21.87 o 
   4  -9  -1        1.83        9.94     23.11 o 
   4  -9   0       11.39       10.49     22.29 o 
   4  -9   1        4.79       34.01     28.86 o 
   4  -9   2      192.21      198.95     85.34 o 
   4  -9   3       83.94      127.16     82.74 o 
   4  -9   4       93.12       85.21     26.39 o 
   4  -9   5       15.15       56.68     36.08 o 
   4  -9   6       22.25       21.65     28.26 o 
   4  -9   7       16.94        3.51     31.32 o 
  -4   9  -8       55.27       69.20     26.77 o 
  -4   9  -9       25.79       56.36     24.60 o 
  -4   9 -10      105.56       93.93     26.98 o 
  -4   9 -11      141.65      138.75     45.54 o 
  -4   9 -12      208.36      204.05     33.13 o 
  -4   9 -13       61.82      128.34     87.43 o 
  -4   9 -14       24.54       43.70     37.39 o 
  -4   9 -15       71.33       91.41     35.32 o 
  -4   9 -16       66.03       30.74     38.18 o 
  -4  10  14       65.15      105.12     35.20 o 
  -4  10  13      132.81      118.38     32.00 o 
  -4  10  12       29.17        3.73     35.70 o 
  -4  10  11       32.65       27.08     27.26 o 
  -4  10  10        0.70       24.76     24.65 o 
  -4  10   9       95.20       93.57     32.33 o 
   4 -10  -8       11.31       30.14     25.40 o 
   4 -10  -7      164.73      144.98     30.47 o 
   4 -10  -6       25.55       29.21     27.91 o 
   4 -10  -5       67.84       40.81     25.65 o 
   4 -10  -4       17.45        5.66     26.60 o 
   4 -10  -3       35.53       11.82     25.67 o 
   4 -10  -2      196.65      223.38     41.07 o 
   4 -10  -1      145.96      155.87     31.55 o 
   4 -10   0      171.75      167.95     42.64 o 
   4 -10   1       30.16       44.75     47.42 o 
   4 -10   2       14.66       30.97     31.74 o 
   4 -10   3       72.22       57.45     36.33 o 
   4 -10   4       25.41       33.64     26.89 o 
   4 -10   5      186.20      177.67     63.85 o 
   4 -10   6       12.19       25.27     37.01 o 
   4 -10   7      113.43      135.49     31.14 o 
  -4  10  -8        0.75        5.89     42.67 o 
  -4  10  -9       36.96       24.64     32.95 o 
  -4  10 -10       29.30       61.62     25.52 o 
  -4  10 -11      135.75      137.02     33.94 o 
  -4  10 -12       54.44       44.40     36.63 o 
  -4  10 -13        0.89      142.18     41.11 o 
   5   0 -25      237.94      134.18     29.01 o 
   5   0 -23      108.18       91.57     25.19 o 
   5   0 -21       13.85       19.59     11.98 o 
   5   0 -19       79.88       58.64     13.08 o 
   5   0 -17      172.87      187.10     17.84 o 
   5   0 -15      107.98       97.10     13.33 o 
   5   0 -13      168.29      178.26     20.42 o 
  -5   0  11      154.83      167.09     18.94 o 
  -5   0   9      186.08      169.60     18.41 o 
  -5   0   7     2003.65     2281.63     80.40 o 
  -5   0   5      778.64      698.33     31.59 o 
   5   0  -3      806.15      813.44     43.35 o 
   5   0  -1       17.88        8.37     11.97 o 
   5   0   1      714.72      810.45    166.45 o 
   5   0   3      655.02      667.19    187.48 o 
   5   0   5     2286.33     2237.67    219.33 o 
   5   0   7      167.81      182.19     25.77 o 
   5   0   9      149.66      137.39     18.45 o 
   5   0  11      162.29      198.92     21.16 o 
   5   0  13      100.23       88.94     15.14 o 
   5   0  15      152.07      135.38     19.63 o 
   5   0  17       82.58       72.83     17.90 o 
   5   0  19       14.29       17.64     14.37 o 
   5   0  21      129.01       94.78     20.56 o 
   5   0  23      117.23       70.40     21.02 o 
   5   0  25      166.19      230.78     28.25 o 
   5  -1 -26      102.32      128.76     28.62 o 
   5  -1 -25       78.04       77.11     25.01 o 
   5  -1 -24       10.15        6.12     21.77 o 
   5  -1 -23        5.35       -0.55     20.37 o 
   5  -1 -22        9.56       -3.56     17.44 o 
   5  -1 -21       51.35       43.96     16.84 o 
   5  -1 -20       48.42       38.45     17.09 o 
   5  -1 -19       40.01       26.03     12.85 o 
   5  -1 -18       55.94       42.70     12.85 o 
   5  -1 -17       37.19       25.62     11.25 o 
   5  -1 -16       26.73       24.60     12.52 o 
   5  -1 -15      335.43      360.31     26.15 o 
   5  -1 -14       29.95       29.73     12.81 o 
   5  -1 -13      234.84      232.64     25.27 o 
  -5  -1  12      299.35      295.44     22.65 o 
  -5  -1  11      625.39      626.09    143.89 o 
  -5   1  10      171.43      184.45     20.66 o 
  -5   1   9      305.89      372.66     44.95 o 
   5  -1  -8      130.99      160.03     18.68 o 
   5  -1  -7      182.64      222.23     21.67 o 
   5  -1  -6      813.56      832.38     62.07 o 
   5  -1  -5       23.97        9.60     10.89 o 
   5   1  -4       68.05       52.68     12.59 o 
   5   1  -3       96.86       96.13     18.95 o 
   5   1  -2        1.29       -7.27     10.28 o 
   5   1  -1      151.08      145.52     17.03 o 
   5   1   0        1.23        2.37      9.70 o 
   5   1   1      107.52       98.56     14.95 o 
   5   1   2       62.08       58.56     13.48 o 
   5   1   3       20.32       21.51     12.42 o 
   5   1   4      809.16      814.69     62.08 o 
   5   1   5      207.88      198.21     20.75 o 
   5   1   6      156.03      141.08     18.70 o 
   5   1   7      363.81      340.16     25.37 o 
   5   1   8      149.07      158.38     43.33 o 
   5   1   9      742.99      695.61     37.37 o 
   5   1  10      251.29      271.77     38.60 o 
   5   1  11      201.48      215.88     58.32 o 
   5   1  12       29.49       37.27     14.10 o 
   5   1  13      289.99      317.51     70.00 o 
   5   1  14       30.58       33.46     14.87 o 
   5   1  15       43.78       45.29     14.91 o 
   5   1  16       64.95       55.34     14.94 o 
   5   1  17       39.39       27.52     13.87 o 
   5   1  18       40.60       38.49     15.55 o 
   5   1  19       43.12       38.74     15.10 o 
   5   1  20       11.06       12.13     14.59 o 
   5   1  21        5.08       16.24     15.91 o 
   5   1  22       11.33        1.83     17.26 o 
   5   1  23       92.65       75.39     20.69 o 
   5  -1  24      116.88      101.87     23.67 o 
   5  -2 -26       20.63       22.57     26.49 o 
   5  -2 -25       23.83       13.96     22.09 o 
   5  -2 -24        7.18        3.84     21.11 o 
   5  -2 -23       17.99       30.65     18.80 o 
   5  -2 -22       67.40       85.66     34.89 o 
   5  -2 -21       11.95       -0.54     18.77 o 
   5  -2 -20       15.33       15.92     15.88 o 
   5  -2 -19       14.47       11.92     15.58 o 
   5  -2 -18      134.94      143.71     23.82 o 
   5  -2 -17      103.97       91.82     23.70 o 
   5  -2 -16       29.96       23.94     18.32 o 
   5  -2 -15        7.76       12.09      8.81 o 
   5  -2 -14      460.26      410.50     60.08 o 
   5  -2 -13      107.17      103.12     16.05 o 
  -5  -2  12      214.77      237.10     23.96 o 
  -5  -2  11      317.86      258.05     70.26 o 
  -5  -2  10      367.40      304.11     37.85 o 
  -5  -2   9      143.22       92.57     23.19 o 
   5  -2  -8       93.01       69.71     19.60 o 
   5  -2  -7      109.64       84.08     13.50 o 
   5  -2  -6      127.83       85.01     29.20 o 
   5  -2  -5        6.45        5.70      6.67 o 
   5   2  -4      240.87      211.69     45.91 o 
   5   2  -3      396.67      334.75    104.84 o 
   5   2  -2       29.95       25.69     10.09 o 
   5   2  -1     1076.40     1049.49     93.13 o 
   5   2   0       25.24       31.30     17.17 o 
   5   2   1      459.77      452.56     26.95 o 
   5   2   2      236.17      214.22     28.17 o 
   5   2   3        7.66        8.33     11.06 o 
   5   2   4      148.07      139.18     22.71 o 
   5   2   5       95.42       97.05     14.98 o 
   5   2   6      106.11      116.13     14.97 o 
   5   2   7      154.29      169.44     17.75 o 
   5   2   8      311.39      311.15     46.32 o 
   5   2   9      339.27      336.54     29.32 o 
   5   2  10      237.83      218.97     37.23 o 
   5   2  11      102.72      126.15     27.26 o 
   5   2  12      436.41      454.43     60.40 o 
   5   2  13        6.55       12.45     12.88 o 
   5   2  14       35.05       37.18     17.51 o 
   5   2  15       89.85       85.72     24.39 o 
   5   2  16      116.97      105.47     19.25 o 
   5   2  17       16.69        8.25     16.93 o 
   5   2  18       17.97       15.78     16.03 o 
   5   2  19       14.14       13.35     16.30 o 
  -5  -2 -20       73.19       96.73     24.28 o 
   5  -2  21       21.33       47.72     19.97 o 
   5  -2  22        8.44       31.74     23.19 o 
   5  -2  23       28.40       39.53     24.37 o 
   5  -2  24       17.89       30.48     24.55 o 
   5  -3 -25        1.98       49.13     74.72 o 
   5  -3 -24       16.35       11.45     23.42 o 
   5  -3 -23       56.08       51.08     18.89 o 
   5  -3 -22       61.37       62.89     21.46 o 
   5  -3 -21       16.15       22.51     18.75 o 
   5  -3 -20       56.26       68.15     19.36 o 
   5  -3 -19       37.55       46.64     22.93 o 
   5  -3 -18       40.14       43.84     19.69 o 
   5  -3 -17       94.13       85.84     21.59 o 
   5  -3 -16      221.22      195.21     44.90 o 
   5  -3 -15      164.73      162.18     43.36 o 
   5  -3 -14       65.08       83.20     20.70 o 
   5  -3 -13      131.82      164.79     25.18 o 
   5  -3 -12      107.69      111.43     22.97 o 
   5  -3 -11      145.10      137.03     23.89 o 
  -5  -3  10       15.61       20.81      9.48 o 
  -5  -3   9       25.59       21.00     10.74 o 
   5  -3  -8       87.23       98.10     14.03 o 
   5  -3  -7       30.49       21.72     16.88 o 
   5  -3  -6      157.46      175.87     23.63 o 
   5  -3  -5      282.14      269.27     28.39 o 
   5  -3  -4      143.39      127.39     25.80 o 
   5   3  -3       26.92       14.21     10.13 o 
   5   3  -2       47.81       38.79     12.06 o 
   5   3  -1     1095.03     1024.98    114.05 o 
   5   3   0       40.46       39.38      9.27 o 
   5   3   1       30.44       19.25     11.47 o 
   5   3   2      120.32      100.56     11.80 o 
   5   3   3      243.89      224.70     34.95 o 
   5   3   4      185.11      176.65     17.19 o 
   5   3   5       36.33       32.41      9.43 o 
   5   3   6       88.14       69.41     20.42 o 
   5   3   7       22.53       22.77     11.28 o 
   5   3   8       18.18       20.37     13.73 o 
   5   3   9      126.75      122.34     27.74 o 
   5   3  10       94.95       92.85     15.18 o 
   5   3  11      151.74      123.28     17.15 o 
   5   3  12       76.39       68.33     15.53 o 
   5   3  13      156.15      152.96     28.13 o 
   5   3  14      189.96      179.01     27.97 o 
   5   3  15       88.59       85.54     16.58 o 
   5   3  16       44.36       43.33     15.31 o 
   5   3  17       44.35       47.55     16.13 o 
  -5  -3 -18       33.39       19.04     10.09 o 
   5  -3  18       57.08       60.80     17.90 o 
  -5  -3 -19       19.26        4.24      6.75 o 
   5  -3  19       19.26       36.60     18.76 o 
  -5  -3 -20       67.93       71.99     20.06 o 
   5  -3  21       63.22       72.55     21.70 o 
   5  -3  22       19.51       20.64     23.96 o 
   5  -3  23        1.76       -3.24     28.55 o 
   5  -4 -24       19.91       12.24     28.24 o 
   5  -4 -23       49.99       72.41     22.30 o 
   5  -4 -22        3.81       20.37     21.95 o 
   5  -4 -21      104.77      174.66    106.39 o 
   5  -4 -20       41.22       35.56     40.49 o 
   5  -4 -19       41.36       55.62     20.73 o 
   5  -4 -18       48.55       50.24     40.17 o 
   5  -4 -17      261.61      319.42     56.78 o 
   5  -4 -16       17.24       32.50     16.57 o 
   5  -4 -15       35.22       41.52     18.96 o 
   5  -4 -14      143.77      149.63     31.21 o 
   5  -4 -13        9.34       17.03     17.62 o 
   5  -4 -12        6.77       13.11     16.64 o 
   5  -4 -11       22.30       18.39     18.99 o 
   5  -4 -10      105.13      133.74     21.92 o 
   5  -4  -9      117.41      141.14     22.42 o 
   5  -4  -8       57.06       60.85     17.19 o 
   5  -4  -7      247.57      203.79     26.19 o 
   5  -4  -6      133.90      103.00     19.95 o 
   5  -4  -5       81.38       91.29     20.46 o 
   5  -4  -4        4.80       -5.21     16.94 o 
   5  -4  -3       70.81       53.23     18.07 o 
   5  -4  -2      157.86      205.38     25.79 o 
   5  -4  -1       13.54       23.48     16.44 o 
   5  -4   0      172.66      197.93     25.14 o 
   5  -4   1       68.63       81.73     19.58 o 
   5  -4   2        5.45       -9.91     15.68 o 
   5   4   3       81.10       68.69      7.88 o 
   5   4   4      127.06      110.25     17.39 o 
   5   4   5      207.98      213.37     23.59 o 
   5   4   6       54.59       62.63     11.70 o 
   5   4   7      121.26      119.13     18.75 o 
   5   4   8      109.34       85.01     13.77 o 
   5   4   9       24.07       11.69      9.80 o 
   5   4  10        7.85       12.16     13.11 o 
   5   4  11        8.02       16.53     12.12 o 
   5   4  12      123.47      129.16     27.48 o 
  -5  -4 -13       21.45       18.73      8.59 o 
   5   4  13       35.90       29.92     12.27 o 
   5   4  14       20.51       13.26     13.56 o 
   5   4  15      310.99      259.00     24.26 o 
   5  -4  16       56.23       55.31     26.09 o 
   5  -4  17       49.30       48.88     17.73 o 
   5  -4  18       45.28       41.48     22.56 o 
   5  -4  19       89.54       88.81     31.33 o 
  -5  -4 -20        4.46        4.73     21.82 o 
   5  -4  21       41.93       50.22     25.36 o 
   5  -4  22       16.95       19.48     25.32 o 
   5  -5 -23       31.00       62.59     22.20 o 
   5  -5 -22       72.99       74.35     21.52 o 
   5  -5 -21       43.53       39.81     22.41 o 
   5  -5 -20       76.57       45.50     20.84 o 
   5  -5 -19       62.10       81.30     21.13 o 
   5  -5 -18       22.49       23.24     18.13 o 
   5  -5 -17       34.16       37.22     18.10 o 
   5  -5 -16       53.42       42.88     20.18 o 
   5  -5 -15       89.04       86.23     22.61 o 
   5  -5 -14       79.91       87.76     21.81 o 
   5  -5 -13        9.66        0.32     18.21 o 
   5  -5 -12        9.20        7.79     17.58 o 
   5  -5 -11       44.18       38.88     19.24 o 
   5  -5 -10        8.04        8.55     17.45 o 
   5  -5  -9       68.64       83.80     20.60 o 
   5  -5  -8      318.70      298.39     30.93 o 
   5  -5  -7       63.39       47.92     19.56 o 
   5  -5  -6      252.79      234.79     28.60 o 
   5  -5  -5       20.62        5.60     16.40 o 
   5  -5  -4      145.71      147.29     24.07 o 
   5  -5  -3       36.37       17.45     16.35 o 
   5  -5  -2      234.46      262.44     28.98 o 
   5  -5  -1      135.35      141.27     23.32 o 
   5  -5   0      274.65      250.93     28.01 o 
   5  -5   1       43.37       34.09     17.30 o 
   5  -5   2      139.35      135.77     23.55 o 
   5  -5   3       19.23       18.26     17.49 o 
   5  -5   4      220.53      243.94     28.97 o 
   5  -5   5       62.96       41.53     18.50 o 
   5  -5   6      274.66      299.53     31.26 o 
   5  -5   7       58.18       59.24     19.77 o 
   5  -5   8        7.47       15.72     16.88 o 
   5  -5   9       45.86       53.26     18.93 o 
   5  -5  10       10.96       12.66     15.68 o 
   5  -5  11        8.27        7.78     13.51 o 
   5  -5  12       94.75       78.07     16.28 o 
   5  -5  13       75.28       60.83     36.08 o 
   5  -5  14       50.50       40.31     17.60 o 
   5  -5  15       30.11       38.98     21.99 o 
   5  -5  16       26.64       14.85     20.34 o 
   5  -5  17       73.97       40.56     24.18 o 
   5  -5  18       89.98       62.27     23.08 o 
   5  -5  19       51.52       56.66     25.32 o 
  -5  -5 -20       62.61       70.50     31.89 o 
  -5  -5 -21       26.49       25.03     25.40 o 
   5  -6 -21       10.40       28.66     22.36 o 
   5  -6 -20      111.86      131.29     28.78 o 
   5  -6 -19       21.43       22.31     21.84 o 
   5  -6 -18       67.70       98.36     25.43 o 
   5  -6 -17       28.43       27.09     21.94 o 
   5  -6 -16       37.30       19.13     21.93 o 
   5  -6 -15        9.65       11.66     18.89 o 
   5  -6 -14       18.08       26.96     19.39 o 
   5  -6 -13       81.84      115.67     25.75 o 
   5  -6 -12      125.41      145.29     25.92 o 
   5  -6 -11       27.05        8.78     17.23 o 
   5  -6 -10       14.30       13.80     16.55 o 
   5  -6  -9       24.38       20.21     17.23 o 
   5  -6  -8      113.43      130.78     24.66 o 
   5  -6  -7      105.88      126.76     24.67 o 
   5  -6  -6       44.82       50.43     19.90 o 
   5  -6  -5       46.29       24.13     18.14 o 
   5  -6  -4       55.40       28.05     17.93 o 
   5  -6  -3        1.97      -20.43     17.98 o 
   5  -6  -2       59.58       43.13     19.62 o 
   5  -6  -1        6.80        9.73     17.06 o 
   5  -6   0       61.16       57.43     19.20 o 
   5  -6   1        1.69        2.20     16.61 o 
   5  -6   2       52.06       63.20     20.58 o 
   5  -6   3       40.03       25.68     17.91 o 
   5  -6   4       53.30       36.19     18.47 o 
   5  -6   5       98.14       93.45     21.96 o 
   5  -6   6      131.06      135.92     24.05 o 
   5  -6   7       24.00       13.29     16.59 o 
   5  -6   8       16.36       -2.12     16.96 o 
   5  -6   9       23.17       30.43     16.81 o 
   5  -6  10      105.20      119.70     23.50 o 
   5  -6  11       77.86       75.92     17.23 o 
   5  -6  12       20.66       18.86     14.97 o 
   5  -6  13        8.38       14.05     17.10 o 
   5  -6  14       41.96       42.56     19.76 o 
   5  -6  15       29.27       32.14     18.17 o 
   5  -6  16       79.05       64.73     23.38 o 
   5  -6  17       25.55       17.50     22.79 o 
   5  -6  18       95.93      113.74     47.81 o 
  -5  -6 -19        8.75       25.06     32.07 o 
   5  -7 -18       27.98       49.72     24.38 o 
   5  -7 -17       71.81       91.22     24.16 o 
   5  -7 -16       17.75       30.35     21.12 o 
   5  -7 -15       19.09        6.27     20.42 o 
   5  -7 -14       28.74       14.21     21.59 o 
   5  -7 -13       48.14       54.39     22.25 o 
   5  -7 -12       18.45       29.52     19.07 o 
   5  -7 -11      165.03      218.21     30.12 o 
   5  -7 -10       35.48       30.82     17.71 o 
   5  -7  -9       70.44       81.44     21.44 o 
   5  -7  -8       11.26       16.29     16.93 o 
   5  -7  -7       22.47       13.89     16.91 o 
   5  -7  -6       20.37       14.12     16.30 o 
   5  -7  -5       21.32       29.59     17.66 o 
   5  -7  -4      108.34       83.95     22.20 o 
   5  -7  -3       79.27       84.47     26.49 o 
   5  -7  -2       57.22       55.00     19.20 o 
   5  -7  -1      197.76      201.46     31.29 o 
   5  -7   0       68.24       55.15     19.63 o 
   5  -7   1       84.25       55.34     29.85 o 
   5  -7   2       91.14       49.71     55.75 o 
   5  -7   3       17.88       13.55     19.25 o 
   5  -7   4       18.41       10.00     16.69 o 
   5  -7   5       20.54       28.12     18.35 o 
   5  -7   6       11.43       23.36     18.17 o 
   5  -7   7       65.53       73.53     22.95 o 
   5  -7   8       34.67       51.09     22.51 o 
   5  -7   9      139.91      131.65     26.70 o 
   5  -7  10       19.92        7.93     18.72 o 
   5  -7  11       41.01       57.54     20.51 o 
   5  -7  12       25.31       30.04     18.77 o 
   5  -7  13       21.89        6.86     19.58 o 
   5  -7  14       20.02       24.28     19.90 o 
   5  -7  15       74.51       56.37     21.86 o 
   5  -8 -14       28.38       31.28     22.01 o 
   5  -8 -13      125.80       89.13     25.99 o 
   5  -8 -12       38.30       32.27     23.71 o 
  -5   8  11       43.99       41.04     23.14 o 
  -5   8  10        6.45       18.49     20.56 o 
   5  -8  -9       53.07       47.51     19.03 o 
   5  -8  -8       16.45       19.70     18.27 o 
   5  -8  -7       14.20       10.13     18.47 o 
   5  -8  -6        5.68       20.55     18.77 o 
   5  -8  -5       62.70       38.46     21.55 o 
   5  -8  -4       10.96        5.69     19.10 o 
   5  -8  -3       18.53       53.20     21.98 o 
   5  -8  -2       42.91       26.12     19.08 o 
   5  -8  -1      241.51      211.34     30.63 o 
   5  -8   0       36.16       24.21     18.05 o 
   5  -8   1       19.11       10.83     18.23 o 
   5  -8   2        9.53       29.58     18.67 o 
   5  -8   3       60.57       64.19     21.11 o 
   5  -8   4        6.47       12.57     19.73 o 
   5  -8   5       16.89       33.95     18.92 o 
   5  -8   6       16.44       19.10     19.73 o 
   5  -8   7       45.33       32.50     20.40 o 
  -5   8  -8        7.33        5.42     19.81 o 
  -5   8  -9       52.25       62.01     22.59 o 
  -5   8 -10       44.48       57.83     21.94 o 
   5  -8  11      124.07      148.29     27.99 o 
   5  -8  12       30.16       53.11     21.10 o 
  -5   9  12       33.93       17.08     22.49 o 
  -5   9  11       21.32       36.98     21.93 o 
  -5   9  10       44.50       50.24     20.08 o 
  -5   9   9       44.69       24.49     21.46 o 
   5  -9  -8       14.46       18.40     20.90 o 
   5  -9  -7       26.68       10.44     29.09 o 
   5  -9  -6       83.72       77.15     22.16 o 
   5  -9  -5       68.96       93.49     25.51 o 
   5  -9  -4        1.92       -6.74     21.54 o 
   5  -9  -3       11.54       14.65     20.58 o 
   5  -9  -2       28.24        1.52     20.58 o 
   5  -9  -1        0.04        1.07     20.86 o 
   5  -9   0       24.69       28.41     33.59 o 
   5  -9   1       11.87       14.79     21.96 o 
   5  -9   2        2.21       -0.98     22.47 o 
   5  -9   3       60.07       54.88     49.70 o 
   5  -9   4       86.62      101.48     26.24 o 
   5  -9   5       24.97       26.62     21.67 o 
   5  -9   6       15.44       39.54     24.88 o 
  -5   9  -7       50.99       46.22     23.66 o 
  -5   9  -8       38.74       35.81     23.30 o 
  -5   9  -9       22.07       87.18     25.62 o 
  -5   9 -10       30.33        9.05     25.66 o 
   6   0 -20      285.81      309.54     42.82 o 
   6   0 -18       82.33       77.46     25.79 o 
   6   0 -16       96.32      143.24     32.37 o 
   6   0 -14      453.22      406.35     42.46 o 
   6   0 -12        5.75       28.53     17.76 o 
   6   0 -10       10.61        0.33     16.22 o 
   6   0  -8      138.96      144.10     22.97 o 
   6   0  -6      341.84      342.49     65.84 o 
   6   0  -4       44.69       46.91     17.04 o 
   6   0  -2       60.45       69.55     17.22 o 
   6   0   0       59.88       79.24     18.17 o 
   6   0   2       53.05       41.66     18.04 o 
   6   0   4      305.34      326.49     27.56 o 
   6   0   6      116.58      152.77     21.81 o 
   6   0   8       12.60       15.25     14.64 o 
   6   0  10        6.60       19.91     13.56 o 
   6   0  12      386.23      447.54     31.25 o 
   6   0  14      107.54       92.46     18.98 o 
   6   0  16       78.49      111.95     20.76 o 
   6   0  18      268.65      277.73     28.51 o 
   6   0  20       17.57        8.22     30.91 o 
   6  -1 -21       20.74       37.00     35.75 o 
   6  -1 -20      152.05      106.11     30.48 o 
   6  -1 -19       31.36       45.35     30.25 o 
   6  -1 -18       41.96       18.17     24.12 o 
   6  -1 -17        8.90       -2.31    146.79 o 
   6  -1 -16      196.41      190.85     34.25 o 
   6  -1 -15       11.42       24.01     21.75 o 
   6  -1 -14      115.02      143.45     23.87 o 
   6  -1 -13        0.61       -1.19     17.64 o 
   6  -1 -12        9.39       11.01     17.08 o 
   6  -1 -11        2.03       -1.76     17.46 o 
   6  -1 -10       59.64       57.52     17.75 o 
   6  -1  -9       13.28        9.57     14.84 o 
   6  -1  -8      208.45      223.23     60.06 o 
   6  -1  -7       44.18       51.11     17.48 o 
   6  -1  -6       63.91       63.64     17.26 o 
   6   1  -5      161.84      161.53     21.66 o 
   6   1  -4        2.46        3.22     15.31 o 
   6   1  -3      187.79      159.26     21.09 o 
   6   1  -2       31.03       18.94     17.54 o 
   6   1  -1      251.03      271.99     27.20 o 
   6   1   0       33.03       31.45     16.46 o 
   6   1   1      204.60      166.68     24.01 o 
   6   1   2        2.28        5.73     14.53 o 
   6   1   3      174.53      142.53     21.30 o 
   6   1   4       62.71       58.94     17.19 o 
   6   1   5       52.63       50.13     18.29 o 
   6   1   6      237.75      200.39     23.72 o 
   6   1   7       14.99       18.24     14.17 o 
   6   1   8       69.02       57.87     17.28 o 
   6   1   9        1.81        0.90     14.05 o 
   6   1  10       11.03        9.56     13.59 o 
   6   1  11        0.71        9.86     14.94 o 
   6   1  12      129.21      120.11     20.87 o 
   6   1  13       10.16       16.99     13.06 o 
   6   1  14      181.97      163.11     22.22 o 
   6   1  15       10.11       23.33     15.64 o 
   6   1  16       36.02       22.86     16.02 o 
   6   1  17       36.15       53.36     24.61 o 
   6   1  18      136.77      132.26     36.04 o 
   6   1  19       24.29       50.68     20.67 o 
   6  -2 -20       28.13        1.97     78.42 o 
   6  -2 -19       17.42        8.04     62.79 o 
   6  -2 -18      144.92       95.89     28.03 o 
   6  -2 -17       17.00       34.20     23.53 o 
   6  -2 -16       58.73       41.66     20.59 o 
   6  -2 -15       55.64       57.21     20.59 o 
   6  -2 -14        0.91       -5.95     21.35 o 
   6  -2 -13       35.89       55.62     35.03 o 
   6  -2 -12       62.47       53.17     22.78 o 
   6  -2 -11        1.36        5.24     20.22 o 
   6  -2 -10       78.36       89.21     33.95 o 
   6  -2  -9       47.79       35.10     19.16 o 
   6  -2  -8       48.89       53.68     19.56 o 
   6  -2  -7      115.17      122.21     26.41 o 
   6  -2  -6       50.32       59.44     19.89 o 
   6  -2  -5      126.71      127.42     20.11 o 
   6   2  -4       18.62        5.91     17.12 o 
   6   2  -3      224.62      235.06     23.10 o 
   6   2  -2      339.75      333.32     33.04 o 
   6   2  -1       88.46       80.94     16.82 o 
   6   2   0      301.37      348.82     26.72 o 
   6   2   1      257.17      238.05     24.07 o 
   6   2   2       16.58       23.00     16.96 o 
   6   2   3      128.76      136.16     19.32 o 
   6   2   4       47.13       79.63     17.70 o 
   6   2   5      137.09      138.57     41.01 o 
   6   2   6       41.35       42.25     16.71 o 
   6   2   7       44.93       37.70     23.08 o 
   6   2   8       90.03       81.79     18.10 o 
   6   2   9        1.62       10.22     12.58 o 
   6   2  10       73.37       56.31     16.65 o 
   6   2  11       30.18       32.58     15.30 o 
   6   2  12        0.78       -1.83     15.02 o 
   6   2  13       61.59       58.63     17.68 o 
   6   2  14       49.76       52.22     15.93 o 
   6   2  15       15.08       34.11     16.08 o 
   6   2  16      122.11      136.46     21.15 o 
   6   2  17       14.85       21.47     17.50 o 
   6  -2  18       19.37       24.17     20.68 o 
   6  -2  19        6.82        7.36     21.93 o 
   6  -3 -19       11.19       28.87     24.68 o 
   6  -3 -18       40.24       34.35     31.62 o 
   6  -3 -17        6.03       19.69     25.37 o 
   6  -3 -16       10.16       22.74     22.33 o 
   6  -3 -15       23.19       15.66     22.60 o 
   6  -3 -14       16.53       27.00     21.92 o 
   6  -3 -13       52.08       61.10     20.43 o 
   6  -3 -12        0.98       -4.65     21.68 o 
   6  -3 -11       17.33       20.67     21.05 o 
   6  -3 -10       81.48       85.46     26.43 o 
   6  -3  -9      326.43      329.93     38.28 o 
   6  -3  -8       26.26       46.58     19.64 o 
   6  -3  -7       49.36       59.01     24.87 o 
   6  -3  -6       48.25       64.39     20.86 o 
   6  -3  -5      115.74      123.17     23.37 o 
   6  -3  -4      230.86      218.38     25.99 o 
   6  -3  -3       46.95       82.16     84.25 o 
   6  -3  -2        2.25        0.75     20.41 o 
   6  -3  -1        8.66        2.55     19.96 o 
   6  -3   0        2.66       -6.88     19.49 o 
   6  -3   1       49.24       50.07     16.79 o 
   6  -3   2      256.52      268.94     28.10 o 
   6  -3   3      130.08      102.43     20.82 o 
   6  -3   4       57.53       64.68     18.40 o 
   6  -3   5       48.00       53.36     18.12 o 
   6  -3   6       23.93       34.90     16.15 o 
   6  -3   7      388.90      308.71     30.24 o 
   6  -3   8       97.17       93.18     26.50 o 
   6  -3   9       20.58       38.75     19.90 o 
   6  -3  10        0.95        5.52     20.07 o 
   6  -3  11       62.07       49.51     37.42 o 
   6   3  12       14.16       18.10     16.92 o 
   6  -3  13       23.67       47.36     17.30 o 
   6  -3  14        9.31        0.06     17.03 o 
   6  -3  15        5.75       17.25     17.43 o 
   6  -3  16       34.10       62.49     19.62 o 
   6  -3  17       10.56        4.73     20.27 o 
   6  -3  18       43.75       39.24     20.93 o 
   6  -4 -19        6.23        7.33     25.60 o 
   6  -4 -18       41.52       49.15     24.87 o 
   6  -4 -17       31.43       49.65     24.05 o 
   6  -4 -16        1.52        6.49     25.23 o 
   6  -4 -15       21.07       20.02     20.26 o 
   6  -4 -14       30.73       46.71     26.28 o 
   6  -4 -13       21.29       35.64     25.80 o 
   6  -4 -12      103.17      115.69     26.02 o 
   6  -4 -11        8.98       23.73     18.30 o 
   6  -4 -10        0.95       23.47     21.83 o 
   6  -4  -9      182.27      178.36     28.53 o 
   6  -4  -8       18.57       17.07     21.38 o 
   6  -4  -7      176.43      194.01     38.35 o 
   6  -4  -6      339.34      348.61     32.70 o 
   6  -4  -5       20.68        0.79     17.80 o 
   6  -4  -4       25.16       24.69     18.58 o 
   6  -4  -3       65.57       40.19     18.70 o 
   6  -4  -2       42.87       22.77     18.33 o 
   6  -4  -1       16.57       -6.82     20.03 o 
   6  -4   0       37.88       30.15     19.70 o 
   6  -4   1       63.33       39.55     18.27 o 
   6  -4   2       30.00       35.18     16.68 o 
   6  -4   3       18.25        3.56     16.49 o 
   6  -4   4      403.93      388.20     34.51 o 
   6  -4   5      208.96      205.49     28.73 o 
   6  -4   6       19.95       14.17     19.22 o 
   6  -4   7      160.34      146.31     25.36 o 
   6  -4   8        1.11       21.80     18.37 o 
   6  -4   9        9.78       25.53     17.44 o 
   6  -4  10       88.76      130.91     24.20 o 
   6   4  11       24.76       30.56     20.86 o 
   6  -4  12       36.64       37.17     17.75 o 
   6  -4  13       21.50       13.92     17.96 o 
   6  -4  14        1.32       12.68     19.13 o 
   6  -4  15       36.51       34.54     19.08 o 
   6  -4  16       47.00       30.51     20.37 o 
   6  -4  17        6.74        2.05     21.58 o 
   6  -5 -17        2.20       19.81     25.33 o 
   6  -5 -16       56.17       35.05     24.10 o 
   6  -5 -15      144.09      201.29     32.16 o 
   6  -5 -14       53.14       52.40     22.88 o 
   6  -5 -13       50.09       52.61     23.45 o 
   6  -5 -12       31.95       38.62     20.95 o 
   6  -5 -11       29.69       42.53     19.94 o 
   6  -5 -10        0.14       39.81     20.77 o 
   6  -5  -9       67.84       92.70     23.25 o 
   6  -5  -8       13.41       18.24     18.01 o 
   6  -5  -7       27.19       32.29     18.43 o 
   6  -5  -6        7.19        4.24     19.04 o 
   6  -5  -5       20.52       23.58     19.16 o 
   6  -5  -4       36.54       52.38     20.49 o 
   6  -5  -3       61.89       60.91     21.41 o 
   6  -5  -2       21.68       13.77     19.31 o 
   6  -5  -1       66.82       29.42     19.43 o 
   6  -5   0       19.99       29.95     19.07 o 
   6  -5   1       52.90       60.57     20.81 o 
   6  -5   2       43.59       43.72     18.76 o 
   6  -5   3       19.99       14.43     19.39 o 
   6  -5   4        8.23       25.38     18.39 o 
   6  -5   5       26.53       37.18     19.27 o 
   6  -5   6       11.56       -4.44     19.29 o 
   6  -5   7       69.04       49.33     21.48 o 
   6  -5   8        0.15        7.10     20.56 o 
   6  -5   9       27.33       16.26     19.87 o 
   6  -5  10       27.40       25.37     20.33 o 
   6  -5  11       54.99       73.40     22.73 o 
   6  -5  12       61.22       90.19     22.97 o 
   6  -5  13      171.79      169.78     27.66 o 
   6  -5  14       66.92       75.83     21.75 o 
   6  -5  15        1.93       19.54     21.99 o 
   6  -6 -15       47.86       49.09     24.11 o 
   6  -6 -14       72.71      129.25     28.15 o 
   6  -6 -13      107.96      132.34     28.84 o 
   6  -6 -12       44.90       56.35     22.01 o 
   6  -6 -11       61.47       78.51     22.39 o 
   6  -6 -10       26.99       59.09     21.28 o 
   6  -6  -9       14.31       54.30     21.92 o 
   6  -6  -8        1.80        1.96     20.08 o 
   6  -6  -7        7.51       -4.10     20.36 o 
   6  -6  -6       19.72       24.82     20.85 o 
   6  -6  -5       23.45       42.97     23.12 o 
   6  -6  -4       30.19        1.35     22.30 o 
   6  -6  -3      104.17      141.57     28.69 o 
   6  -6  -2       11.46       21.48     22.12 o 
   6  -6  -1       40.12       24.62     22.74 o 
   6  -6   0        9.62        7.45     22.56 o 
   6  -6   1       96.40      131.28     28.19 o 
   6  -6   2       25.39       34.84     20.01 o 
   6  -6   3       27.10       69.26     20.70 o 
   6  -6   4       19.18       15.82     18.52 o 
   6  -6   5        7.67       23.87     19.21 o 
   6  -6   6        1.51      -12.90     19.40 o 
   6  -6   7       16.63       18.79     20.50 o 
   6  -6   8       32.15       28.38     20.14 o 
   6  -6   9       57.63       70.07     23.18 o 
   6  -6  10       50.30       55.39     21.58 o 
   6  -6  11      120.98      110.75     27.88 o 
   6  -6  12       84.81      120.37     26.79 o 
   6  -7 -10       10.01       23.18     23.57 o 
   6  -7  -9       13.30       25.52     22.92 o 
   6  -7  -8        4.63        5.28     21.66 o 
   6  -7  -7       21.25       25.71     21.69 o 
   6  -7  -6       19.39       19.08     21.62 o 
   6  -7  -5       74.88      113.22     27.19 o 
   6  -7  -4       53.45       71.81     24.08 o 
   6  -7  -3       80.37       71.20     24.22 o 
   6  -7  -2        4.84        0.79     22.34 o 
   6  -7  -1        0.02       -2.00     21.47 o 
   6  -7   0        4.43        4.73     21.53 o 
   6  -7   1       70.51      109.45     26.48 o 
   6  -7   2       58.85       83.47     24.81 o 
   6  -7   3       70.53       91.44     24.21 o 
   6  -7   4       17.58       13.81     21.81 o 
   6  -7   5       25.33       17.62     21.97 o 
   6  -7   6        5.07       13.62     21.61 o 
   6  -7   7       12.17       37.21     22.01 o 
   7   1 -10        2.26       13.71     32.20 o 
   7   1  -9        4.19      -10.86     33.21 o 
   7   1  -8       14.34       12.33     34.24 o 
   7   1  -7       37.18       45.48     24.01 o 
   7   1  -6       18.12       33.05     23.41 o 
   7  -1  -5       31.10       42.86     27.61 o 
   7  -1  -4       11.60        0.34     29.06 o 
   7  -1  -3       13.40       -7.69     27.28 o 
   7  -1  -2        2.62        5.49     25.86 o 
   7  -1  -1        3.13       -5.14     25.59 o 
   7  -1   0       11.69       14.23     22.73 o 
   7  -1   1       12.67        9.30     21.73 o 
   7  -1   2       27.73       32.01     25.28 o 
   7  -1   3       16.16       43.52     21.80 o 
   7  -1   4       41.41       49.08     27.07 o 
   7  -1   5       13.94       36.62     22.77 o 
   7  -1   6        4.72        6.67     24.40 o 
   7  -1   7        2.60       -7.15     27.22 o 
   7  -1   8        5.08      -17.14     27.15 o 
   7  -1   9       42.61       78.65     28.54 o 
   7   1  10       66.11       89.54     23.46 o 
   7  -1  10       66.12      104.25     30.13 o 
   7  -1  11       31.52       37.51     20.08 o 
   7  -2 -13        1.77       14.89     22.72 o 
   7  -2 -12        6.66       29.65     24.00 o 
   7  -2 -11       16.73       24.09     28.49 o 
   7  -2 -10        5.10        6.84     20.82 o 
   7  -2  -9       48.41       46.04     28.05 o 
   7  -2  -8       17.21       51.69     23.93 o 
   7  -2  -7       11.84       40.71     24.47 o 
   7  -2  -6       10.06      -18.71     41.99 o 
   7  -2  -5       22.61       14.68     22.22 o 
   7  -2  -4        8.53      -17.17     27.63 o 
   7  -2  -3       36.54       56.24     23.67 o 
   7  -2  -2       12.02       35.28     29.00 o 
   7  -2  -1       11.36       14.54     27.82 o 
   7  -2   0       43.23       48.20     27.48 o 
   7  -2   1        9.24       -9.77     26.46 o 
   7  -2   2       21.62        7.27     27.60 o 
   7  -2   3        8.58       16.06     19.46 o 
   7   2   4       11.87       18.03     24.06 o 
   7  -2   4       13.45       32.48     16.98 o 
   7  -2   5       20.51       41.32     28.25 o 
   7  -2   6       41.27       59.02     23.80 o 
   7   2   7        1.24       -5.93     23.68 o 
   7  -2   7        4.64       12.02     28.91 o 
   7  -2   8       19.53        1.43     32.05 o 
   7  -2   9        5.60       20.54     30.92 o 
   7  -2  10        1.81        6.66     32.02 o 
   7  -3 -12        0.09       16.43     24.04 o 
   7  -3 -11       33.77       28.69     32.71 o 
   7  -3 -10       37.66       45.34     23.48 o 
   7  -3  -9       70.78       55.12     21.98 o 
   7  -3  -8       34.79       40.61     22.07 o 
   7  -3  -7       49.59       37.73     23.97 o 
   7  -3  -6       24.21       46.03     32.79 o 
   7  -3  -5        4.16        4.65     22.27 o 
   7  -3  -4        4.29       15.92     23.02 o 
   7  -3  -3       12.10       35.46     28.63 o 
   7  -3  -2       78.33       81.66     33.49 o 
   7  -3  -1       72.41       84.68     21.30 o 
   7  -3   0       10.26       16.17     19.19 o 
   7  -3   1        3.63        3.41     37.50 o 
   7   3   2        3.74      -17.80     25.50 o 
   7  -3   2        4.60       -0.83     33.66 o 
   7   3   3       11.45       20.30     24.63 o 
   7  -3   3       23.70       25.35     29.95 o 
   7   3   4       57.58       14.47     25.45 o 
   7  -3   4       58.68       54.63     22.03 o 
   7   3   5        3.65        6.42     23.91 o 
   7  -3   5       30.25       36.78     28.71 o 
   7   3   6       32.86       16.57     25.26 o 
   7  -3   6       69.11       94.96     23.54 o 
   7   3   7       42.73       30.69     23.67 o 
   7  -3   7       44.27       54.09     31.31 o 
   7   3   8       20.97       41.07     25.57 o 
   7  -3   8       34.55        9.84     22.52 o 
   7   3   9        0.00        3.08     23.40 o 
   7  -3   9        0.08        6.13     23.56 o 
   7  -4  -9       36.19       37.54     33.07 o 
   7  -4  -8       88.47      109.83     23.23 o 
   7  -4  -7       32.26       44.49     21.17 o 
   7  -4  -6       51.96       48.92     20.74 o 
   7  -4  -5        0.04       -5.07     20.70 o 
   7  -4  -4       71.89       97.11     25.25 o 
   7  -4  -3       56.08      145.36     28.85 o 
   7  -4  -2        8.18       15.86     21.98 o 
   7  -4  -1        8.84        7.92     21.97 o 
   7  -4   0       48.59       90.69     25.68 o 
   7  -4   1       84.29      112.05     27.08 o 
   7  -4   2        0.04       -2.12     23.07 o 
   7  -4   3       47.89       46.30     21.77 o 
   7  -4   4       37.98       53.44     21.72 o 
   7  -4   5      104.25       92.84     22.44 o 
   7   4   6        4.20        0.91     26.65 o 
   7  -4   6        4.32        0.42     40.10 o 
   7   4   7       38.79       37.52     27.25 o 
   7  -4   7       38.79       29.46     23.23 o 
   7  -5  -5       64.46       87.12     26.54 o 
   7  -5  -4        4.83        5.08     41.48 o 
   7  -5  -3       50.97       64.39     34.97 o 
   7  -5  -2       63.16       44.86     24.89 o 
   7  -5  -1       53.20       76.36     25.79 o 
   7  -5   0       54.96       70.65     26.79 o 
   7  -5   1        5.16       12.23     23.15 o 
   7  -5   2       75.98       62.20     24.90 o 
   1   0  -5     1467.14     1397.95     15.84 o 
   1   0  -3     7706.95     7351.23     46.53 o 
  -1   0   1     4074.86     3741.81     28.52 o 
   1   0   1     3077.38     2877.62     38.97 o 
   1   0   3     1004.73      952.49     28.45 o 
   1   0   5      253.92      259.74     10.97 o 
   1   1  -7      150.22      125.68     12.27 o 
   1   1  -5     1927.51     2065.04     38.73 o 
   1   1  -4     2476.37     2628.39     42.39 o 
  -1  -1   2       82.35       70.06      6.44 o 
  -1  -1   1     2330.39     2139.77    109.49 o 
  -1  -1   0      793.89      804.76     56.66 o 
  -1  -1  -1      527.95      569.84     14.65 o 
  -1   1  -2       13.42        9.70      2.68 o 
  -1   1  -3      610.33      530.33     12.08 o 
  -1  -1  -4     1389.09     1396.61     24.54 o 
   1   2  -9       13.84       16.24      9.15 o 
   1   2  -8      422.87      462.75     23.34 o 
   1   2  -7      233.58      259.55     17.92 o 
   1   2  -6     2158.51     2421.47     49.09 o 
   1   2  -5      140.61      207.77     16.40 o 
  -1  -2   3      150.87      153.49     10.43 o 
  -1  -2   2     9229.78     8771.95    167.82 o 
  -1  -2   1      168.27      166.04     10.50 o 
  -1  -2   0     2244.64     2411.62     36.37 o 
  -1  -2  -1     1377.63     1432.60     27.31 o 
  -1  -2  -2      514.90      558.24     16.97 o 
  -1  -2  -3     3464.96     3394.68     42.73 o 
  -1  -2  -4     2129.45     2093.64     33.05 o 
  -1  -2  -5     2845.53     2883.93     76.07 o 
   1  -2  21       34.74       21.74      3.07 o 
   1  -3 -14       16.66       12.22      2.26 o 
   1  -3 -13       20.50       17.45      2.89 o 
   1   3 -10       29.34       81.45     14.07 o 
   1   3  -7       38.15       57.06     12.33 o 
  -1  -3   3     3705.67     3672.95     48.92 o 
  -1  -3   2      351.24      343.33     11.49 o 
  -1  -3   1      715.74      763.39     16.19 o 
  -1   3   0      221.40      230.40     11.61 o 
  -1   3  -1      174.45      161.66     12.43 o 
  -1   3  -2      423.76      463.89     17.03 o 
  -1   3  -3       44.02       62.36      7.36 o 
  -1  -3  -4       16.59       21.73      6.20 o 
  -1  -3  -5      367.19      363.89     34.91 o 
  -1  -3  -6      264.64      257.88     14.39 o 
   1   4  -8      340.89      468.49     29.22 o 
   1   4  -5       33.28       38.77      7.97 o 
  -1  -4   4       44.21       57.25      9.42 o 
  -1  -4   3      123.67      122.09     11.44 o 
  -1  -4   1       12.69        2.35      6.50 o 
  -1   4   0       73.43       70.15      6.55 o 
   1  -4   1      111.34      111.41     11.04 o 
  -1  -4  -3      559.45      573.89     21.90 o 
  -1  -4  -5       11.71       26.53      6.92 o 
  -1   4  -6       64.02       82.02     10.33 o 
  -1  -5   5      325.92       35.15    137.32 o 
  -1  -5   2        7.27        2.71      6.81 o 
   1   5   0        1.91       -1.57      6.17 o 
  -1  -5  -2       56.73       70.24     10.81 o 
   1   5   3       11.11        7.53      6.04 o 
  -1  -6  -1       23.46       21.85     10.28 o 
   2   0   2        0.00        0.27      3.95 o 
   2  -1  -2       27.27       26.15      4.17 o 
   2   1  -1      304.37      351.09     13.01 o 
   2  -1   0        6.45        4.40      2.94 o 
  -2   1  -1       26.19       16.31      3.79 o 
   2  -2 -13       46.76       40.37      3.25 o 
   2  -2  -2      407.54      350.98      8.53 o 
   2  -2  -1      315.90      298.31      7.25 o 
  -2   2  -2       26.91       25.06      2.69 o 
  -2   2  -3      145.58      151.24      5.65 o 
   2  -4  -3       40.04       37.69      3.58 o 
   2  -4  -2      583.54      573.80      9.78 o 
  -2   4  -4      718.85      736.34     11.86 o 
   2  -5 -18      185.73      203.73      8.53 o 
   2  -5  -2        0.72        2.04      2.45 o 
   2  -5  -1      213.37      208.70      6.73 o 
  -2   5  -1       36.07       34.50      2.57 o 
  -2   5  -2       22.87       30.33      2.77 o 
  -2   5  -3      250.50      249.84      7.20 o 
   4   0  -4     1244.31     1480.44     39.93 o 
   4   0   0       15.94        3.34      7.35 o 
   4  -2 -16       17.78       17.30      6.63 o 
   4  -2 -15       22.70       31.44      7.93 o 
  -4  -2   0       57.03       50.28     11.41 o 
   4   2   1        4.76       -3.13      9.02 o 
   4  -2   5       31.33       25.03      4.01 o 
   4  -3 -18      122.87      133.79      9.48 o 
   4  -3 -17       10.48       12.94      6.74 o 
   4  -3 -16      179.07      164.00     13.06 o 
   4  -3  -4        3.17        0.21      4.36 o 
   4  -3  -3      142.69      151.90      8.66 o 
   4  -3  -2        1.97        2.68      2.99 o 
   4  -3  -1       30.45       30.30      3.40 o 
   4  -3   0        0.25       -1.16      3.12 o 
   4   3   2      123.54      126.95     15.66 o 
  -4   3  -4      155.64      144.34      7.03 o 
  -4   3  -5        3.40        3.57      3.26 o 
  -4   3  -6        4.23        5.94      4.07 o 
   4  -3  11      129.48      129.91      7.66 o 
   4  -3  12        5.18       39.11      6.55 o 
   4  -4 -18      284.01      269.71     13.97 o 
   4  -4 -17        1.66       -3.36      6.18 o 
   4  -4  -7        8.76        5.30      4.32 o 
   4  -4  -6       12.05        5.23      4.76 o 
   4  -4  -5       16.79       14.75      3.28 o 
   4  -4  -4      140.17      123.49      5.98 o 
  -4   4  -7        8.61        8.15      2.68 o 
  -4   4  -8       21.67       19.54      4.30 o 
  -4   4  -9       42.55       57.14      6.24 o 
   4  -5  -9      186.57      187.35     10.67 o 
   4  -5  -8       70.26       65.68      6.47 o 
   4  -5  -7        3.36        3.80      3.48 o 
   4  -5  -6       24.57       22.69      2.97 o 
  -4   5   5       38.51       46.67      8.49 o 
  -4   5  -9        8.62        6.41      2.17 o 
  -4   5 -10        1.30        4.83      3.21 o 
  -4   5 -11       16.15       14.30      4.54 o 
   4  -6  -9       45.19       41.63      5.89 o 
   4  -6  -8       28.25       19.41      3.70 o 
  -4   6   7      125.79      130.95     14.00 o 
  -4   6   6       18.18       12.38      7.67 o 
  -4   6   5       33.32       33.96      7.58 o 
  -4   6   4        9.11        8.18      5.05 o 
  -4   7   7       24.97       28.84      9.03 o 
  -4   7   5       54.31       66.74      9.08 o 
  -4   7   4        0.01       -0.59      5.23 o 
  -4   7   3       23.81       17.37      4.28 o 
   7  -1 -13        0.00       19.27     14.52 o 
   7  -2 -10        3.40      -15.75     16.39 o 
   7  -2  -7        1.58        3.74     17.07 o 
   7  -3 -11       13.57       27.88     18.60 o 
   7  -3 -10        1.54        1.48     17.91 o 
   7  -3  -9       36.25       28.23     17.43 o 
   7  -3  -8       26.60       24.28     17.24 o 
   7  -3  -7        1.10        8.91     17.55 o 
   7  -3  -6       12.25       34.60     18.01 o 
   7  -3  -5        0.86      -11.49     16.89 o 
   7  -4  -9        0.12       -8.28     18.08 o 
                                                 
